# Supplementary material for: Utility of hematological and inflammatory biomarkers in predicting recovery in critical Covid-19 patients: Our experience in the largest Covid-19 treating center in Lebanon
Source: PLoS One. 2022 Jul 13;17(7):e0271393. doi: 10.1371/journal.pone.0271393 (PMC9278762; doi:10.1371/journal.pone.0271393)
Supplement: S1 File — (XLSX) [file pone.0271393.s001.xlsx]

## Sheet: Sheet1
d	g	age	len_d	len_v	len_h	fever	dyspnea	cough	sore	headache	myalgia	nv	diarrhea	dm	htn	cvd	hf	ckd	aki	shock	acs	ele	afib	stroke	bmi	hb	htc	rbc	wbc	neu	lymph	plts	mono	ast	alt	ggt	akp	ldh	cpk	dimers	trop	procal	crp	il6	fer	plt_ratio	neu_ratio	mono_ratio	wbc_ratio
1	M	55	15	0	NA	0	1	1	0	0	1	0	0	1	1	0	0	0	1	1	0	1	0	1	27.76	14	42	4.79	18.1	1609.09	119.46	357	77.649	29	19	131	85	688	139	8.67	0.128	0.971	375.5	169	1401	0.851541	1.25375	1.23814	1.21547
1	M	50	11	8	NA	0	1	1	0	0	0	0	0	1	1	0	0	1	1	1	0	1	0	0	NA	13.8	43.3	5.73	17.8	1634.04	58.562	125	80.1	37	16	227	168	NA	215	19.89	0.179	6.77	145.7	NA	1494	0.84	1.60617	1.21381	1.57865
0	F	59	NA	NA	20	1	1	1	0	0	0	0	0	0	0	0	0	0	0	0	0	1	0	0	NA	14.9	46.1	5.01	8.6	552.98	225.32	126	75.422	62	17	21	44	NA	1757	0.54	0.018	0.154	111.8	52.06	587.5	1.74603	1.26843	0.825933	1.1407
1	M	67	20	8	NA	1	1	1	0	0	0	0	0	1	1	1	1	1	1	1	1	1	0	0	23.37	16.7	51.5	6.63	6.33	379.167	208.257	179	42.7908	71	42	123	NA	727	251	0.42	0.081	0.371	160.6	57.21	NA	2.2905	4.21218	1.3932	2.90679
0	M	38	NA	NA	10	1	1	1	0	0	0	0	1	0	1	0	0	0	0	0	0	1	0	0	NA	14.9	42.7	5.02	22.3	2053.83	79.834	392	73.144	65	61	245	NA	742	1274	0.83	0.011	0.09	168.4	21.42	2000	1.04082	0.804838	0.942934	0.852018
1	M	63	22	15	NA	0	1	1	0	0	0	0	0	1	1	1	0	0	0	1	0	1	0	0	25.1	13.9	39.1	4.52	13.8	1208.88	86.25	323	82.386	28	38	72	86	429	24	0.49	0.004	0.181	90.9	30.86	2000	0.535604	1.69923	0.521739	1.56522
1	F	58	14	14	NA	0	1	1	0	0	0	0	0	1	1	0	0	0	1	0	0	0	0	0	NA	12	34.5	4.08	11.7	987.48	135.72	354	45.63	27	12	14	114	492	31	0.98	0.009	6.02	505.8	201	601.9	0.853107	1.55219	0.473899	1.35897
0	F	42	NA	NA	15	0	1	1	0	0	1	0	1	0	0	0	0	0	0	0	0	0	1	0	31.2	13.1	38	4.54	6.83	558.694	83.326	365	37.2918	44	14	21	75	NA	35	NA	0.003	NA	348.9	100.4	NA	0.553425	1.04035	2.2516	1.29136
1	F	79	20	0	NA	0	1	1	0	0	1	0	0	0	1	1	0	0	1	1	1	1	0	0	NA	14.6	42.4	5.01	10.6	980.5	46.746	228	30.21	76	31	84	117	NA	90	7.52	0.049	0.159	167.6	29.67	NA	0.530702	2.14169	1.06882	2.16038
0	M	67	NA	NA	16	1	NA	0	0	0	1	0	0	0	0	0	0	0	0	0	0	NA	1	0	NA	14.1	42	4.67	3.46	272.648	47.748	117	22.9052	NA	NA	NA	NA	NA	98	0.21	0.11	0.11	88.7	25.89	284.6	2.22222	3.08254	0.995119	2.71098
0	F	72	NA	NA	43	1	1	0	0	0	0	0	0	0	1	1	1	1	0	0	0	0	0	0	29.52	9.98	30.6	3.23	3.61	252.7	85.918	116	18.5915	38	8	34	69	NA	66	NA	0.13	1.11	24.9	240.2	NA	1.78448	2.1845	2.86864	2.07202
0	M	51	NA	NA	28	1	1	1	0	0	1	0	1	1	1	0	0	0	1	0	0	1	0	0	29.1	14	40.4	6.1	7.46	605.752	100.71	170	35.9572	39	24	75	40	NA	185	NA	0.009	NA	95.5	70.38	NA	1.56471	0.459356	2.12186	1.00268
1	F	53	7	1	NA	1	1	1	0	0	1	0	0	1	1	1	1	0	1	0	0	0	1	0	NA	8.58	25.3	2.63	10.4	944.32	26.728	209	43.68	23	12	35	102	2754	439	7.78	0.051	3.01	5.8	127.7	18423	0.717703	0.904606	0.541438	0.909615
1	F	67	26	12	NA	1	1	1	0	0	0	0	0	1	1	0	0	0	0	1	0	0	1	0	35.2	13.2	40.4	4.82	7.32	628.056	67.8564	229	35.136	19	19	25	38	334	47	0.85	0.004	0.046	31.6	9.39	324.4	0.458515	1.1217	0.857292	1.12432
1	F	78	28	14	NA	0	1	1	0	0	0	0	0	0	1	0	0	0	1	1	0	0	0	0	42.03	14.2	43.7	5.37	8.17	706.705	59.3142	381	48.6115	28	14	36	50	331	73	3.37	0.013	0.067	103.5	37.78	761.9	0.0947507	1.7774	0.471	1.94614
1	F	81	8	NA	NA	0	1	1	0	0	0	1	0	0	1	0	0	1	0	0	0	0	0	0	21.26	10.6	32.7	3.53	14.3	1314.17	54.197	175	58.344	31	17	12	100	335	271	NA	0.099	1.09	140.9	47.54	289.5	1.08	1.44006	1.14603	1.39161
0	M	66	NA	NA	7	1	1	1	1	0	1	0	1	0	1	1	0	0	0	0	0	1	0	0	22.6	12.6	36.4	4.31	26.1	2458.62	97.092	382	41.499	50	47	72	144	523	54	0.25	0.011	NA	413.8	NA	NA	1.3377	0.553083	1.34336	0.590038
0	M	22	NA	NA	8	0	1	1	0	1	1	0	0	0	0	0	0	1	1	0	0	1	0	0	NA	14.2	42.7	4.9	2.28	190.836	17.1684	85	9.6672	114	62	22	79	681	55	1.25	0.384	18.36	629	646.4	6712	1.84706	2.57616	4.84163	2.52193
1	M	56	13	3	NA	1	1	1	0	0	0	0	1	1	1	0	0	0	1	0	0	1	1	0	41.5	11.5	34.6	4.32	4.92	393.6	68.88	154	29.1264	57	22	158	79	NA	283	NA	0.032	NA	179.8	27.82	NA	1.12338	4.92429	4.9474	4.47154
0	M	78	NA	NA	15	0	1	1	0	0	1	0	0	0	1	1	0	0	0	0	0	1	0	0	NA	15.9	50.4	6.29	4.66	326.666	89.472	212	47.998	81	64	136	97	613	181	5	0.02	0.093	49.8	33.64	757.1	1.16038	1.64405	2.37747	1.71245
1	M	86	6	NA	NA	1	NA	1	0	0	1	0	0	0	1	1	0	1	1	1	0	0	0	0	29.38	10.4	33.2	3.99	39.3	3529.14	104.931	131	240.909	48	48	40	149	314	246	2.65	0.18	100	178.1	NA	2840	1.54962	0.550055	0.153444	0.513995
0	M	53	NA	NA	38	1	1	1	0	0	0	0	0	0	0	0	0	0	0	0	0	0	0	0	26.3	15.1	43.1	4.87	7.31	658.631	35.5266	136	34.5763	38	24	53	44	NA	234	NA	0.008	0.086	84.9	35.95	1552	1.08824	1.44627	1.27128	1.47743
1	M	68	16	4	NA	0	1	0	0	0	0	0	0	1	0	0	0	0	1	1	0	0	0	0	24.4	17	50.5	6.08	6.17	513.961	75.891	157	25.2353	54	21	39	66	574	88	1.75	0.019	0.278	248.4	223.9	1289	1.34395	2.19569	1.9193	1.97731
0	F	59	NA	0	11	0	1	0	0	0	0	0	0	1	1	0	0	0	1	1	1	1	0	0	22.6	15	42.9	4.77	23.7	1410.15	869.79	206	35.076	114	107	46	89	356	77	0.44	0.124	3.67	0.9	NA	677.4	0.791262	0.291969	1.23207	0.308017
0	M	46	NA	NA	12	0	1	1	0	0	0	0	0	0	1	0	0	0	1	0	0	0	0	0	NA	14.5	43.2	5.04	5.94	504.9	48.2922	285	37.2438	40	27	25	62	387	148	0.79	0.012	0.069	139.2	1.5	680.7	1.03509	2.53292	1.26448	2.37374
0	M	70	NA	NA	12	0	NA	1	0	1	1	0	0	1	1	0	1	0	1	0	0	1	0	0	24.8	13.3	38.6	4.44	10.9	926.5	100.607	240	57.77	70	57	133	84	NA	329	NA	0.023	NA	240.8	14.9	NA	1.99583	0.554425	1.11838	0.698165
1	F	93	6	NA	NA	1	1	1	0	0	1	0	0	1	1	1	0	0	0	0	0	1	0	0	NA	12.7	37.9	3.87	16.2	1401.3	127.332	157	88.29	45	28	112	31	NA	1189	1.06	0.257	0.157	133.3	70.15	2000	1.42038	1.03532	0.436425	0.962963
1	F	76	23	11	NA	0	1	0	0	0	1	0	0	0	1	0	0	0	1	1	0	0	0	0	27.21	7.91	25.7	3.05	8.88	713.064	95.016	186	77.7	46	7	18	87	536	149	NA	0.075	NA	61.2	29.74	NA	0.233333	2.97912	0.380502	2.46622
0	F	31	NA	NA	22	1	1	1	0	0	0	0	1	0	0	0	0	0	0	0	0	1	0	0	28	11.4	34	4.13	9.47	805.897	92.0484	169	45.8348	84	44	49	NA	NA	66	0.94	0.004	NA	124.9	76.11	NA	1.46154	0.496031	1.70176	0.791975
0	M	71	NA	NA	31	0	1	1	0	0	0	0	0	1	1	0	0	0	0	0	0	0	0	0	31.2	13.2	39.9	4.78	16.3	1535.46	59.984	430	31.296	51	44	19	94	364	153	1.74	0.018	0.195	340.3	123.6	1187	0.453488	0.695479	2.26917	0.809816
0	F	74	NA	NA	6	0	1	1	0	0	1	0	0	0	0	0	0	0	0	0	0	1	0	0	NA	15.1	43.7	5.05	6.75	568.35	58.6575	183	45.8325	104	48	20	42	544	2819	NA	0.024	NA	111.7	71.26	2000	1.46448	0.694141	0.786254	0.733333
1	M	67	10	7	NA	0	1	1	0	0	0	0	0	1	1	1	0	0	1	1	1	0	0	0	27.76	12.5	38.6	4.73	11.4	964.44	115.14	206	55.176	22	13	11	65	463	69	0.7	0.025	2.77	286	136.4	1476	1.29126	1.50896	0.725678	1.35088
1	M	81	11	NA	NA	0	1	0	0	0	1	0	0	1	1	0	0	1	1	0	0	1	1	0	27.34	10.8	31.7	3.49	17.4	1621.68	54.462	198	58.638	56	38	196	174	568	123	2.66	0.046	1.59	76.8	444.3	1987	0.828283	2.04879	1.49389	2.00575
0	M	68	NA	NA	25	1	1	1	0	0	0	0	0	0	1	0	0	0	0	0	0	0	0	0	27.86	12.8	37.3	4.59	10.5	859.95	116.55	235	68.88	25	14	41	62	503	120	1.18	0.01	0.043	170.2	48.45	1053	0.92766	0.915828	0.184922	0.854286
0	F	79	NA	NA	8	1	1	0	0	1	1	0	0	1	1	0	0	0	0	0	0	0	0	0	NA	13.1	40.5	5.01	7.62	550.926	153.162	195	52.7304	26	11	15	52	NA	60	NA	0.009	NA	59.9	58.36	NA	1.87692	1.16072	1.74806	1.08005
1	M	75	10	3	NA	1	1	1	0	0	0	0	0	1	1	1	0	0	1	1	0	1	0	0	31.3	10.2	32.2	3.66	4.04	320.776	41.612	98.4	38.784	93	37	155	92	668	254	0.52	0.452	1.3	212.1	244.2	NA	1.53455	2.60038	1.07998	2.21535
0	M	37	NA	NA	7	0	1	1	0	0	0	0	0	0	0	0	0	0	0	0	0	1	0	0	30	11.3	36.3	5.01	3.48	282.576	38.28	267	25.6128	79	95	121	61	NA	165	1.04	0.005	0.124	124.2	NA	212.6	1.51685	2.45719	2.11026	2.33908
0	F	57	NA	NA	14	0	1	0	0	0	0	0	0	0	0	0	0	0	0	0	0	1	0	0	NA	13.7	41.4	4.88	13.1	1118.74	146.72	461	36.68	74	34	65	78	1010	670	2.52	0.023	3.05	109.7	238.2	1250	1.19957	0.624971	2.04684	0.656489
0	M	55	NA	NA	13	0	1	0	0	0	0	0	0	0	1	0	1	1	1	0	0	0	1	0	NA	12.5	37.3	4.19	2.23	178.623	33.45	66.6	7.9388	20	9	13	142	NA	350	NA	0.337	NA	284	158.3	NA	2.01201	1.91638	4.30617	2.02242
1	M	60	10	0	NA	1	1	0	0	0	1	0	0	1	1	1	1	1	1	1	0	1	1	0	39	8.99	26.6	2.8	7.68	672	52.608	157	40.0896	21	10	126	NA	NA	321	NA	0.125	17.5	88.8	35.12	NA	0.796178	1.10506	0.543882	1.02865
1	M	60	19	4	NA	1	1	1	0	0	0	0	0	1	1	0	0	0	1	0	0	0	0	0	32.87	13.7	38.7	4.52	18.5	1637.25	127.835	353	75.665	30	13	52	63	NA	137	7.67	0.025	0.744	42.6	113.3	NA	0.286119	1.35541	1.04585	1.30811
0	F	70	NA	NA	30	0	1	0	0	0	1	0	0	1	1	0	0	0	1	0	0	0	0	0	NA	19.4	56.8	6.86	6.89	483.678	137.111	205	63.9392	25	9	7	66	NA	53	NA	0.0192	NA	215.1	10.06	NA	1.05854	1.25794	1.12401	1.53846
0	F	63	NA	NA	12	0	1	0	0	0	1	0	0	1	1	1	1	0	0	0	0	0	0	0	22.22	12.8	38.7	4.61	9.41	689.753	195.728	411	45.168	31	21	53	164	462	89	0.7	0.158	0.136	90.2	16.35	441.9	0.951338	0.968929	1.62888	1.02338
0	F	48	NA	NA	10	0	0	0	0	0	0	1	0	0	1	0	0	0	0	0	0	0	0	0	NA	13.4	38.7	4.99	16.9	1463.54	189.28	131	24.505	48	37	31	63	NA	527	NA	0.005	NA	154.1	36.53	NA	1.23664	0.534885	0.907182	0.511834
0	F	77	NA	NA	11	1	1	1	0	0	1	0	0	0	0	1	0	0	0	0	0	0	0	0	NA	9.36	29	3	11.5	938.4	126.5	451	76.705	23	14	33	76	253	23	1.53	0.013	0.088	123.2	1.89	465.1	0.855876	0.738824	0.901412	0.81913
0	M	80	NA	NA	29	0	1	1	0	0	0	0	0	1	1	0	0	0	0	0	0	0	0	0	24.22	12.1	35.1	3.79	12.2	1151.68	41.602	180	26.474	32	19	10	40	NA	103	NA	0.022	NA	298	83.29	NA	0.777778	0.772089	0.818161	0.778689
0	M	35	NA	NA	6	1	1	1	0	0	0	0	0	0	0	0	0	0	0	0	0	1	0	0	NA	15.9	48.9	6.05	11.6	991.8	131.08	290	33.64	45	90	173	64	NA	30	NA	0.006	NA	222.9	89.46	NA	1.27586	0.96587	1.59988	0.991379
1	M	62	20	4	NA	0	1	0	0	0	1	0	0	1	1	0	0	0	0	1	0	1	1	0	38	14.7	41.1	4.65	24.2	2286.9	66.55	170	52.272	102	78	38	78	475	38	0.74	0.013	1.26	330.5	267.6	1844	0.741176	0.694084	0.328283	0.681818
1	F	63	33	0	NA	NA	NA	NA	NA	NA	NA	NA	NA	1	1	0	0	0	1	1	0	1	1	1	29.3	12	34.9	4.23	8.64	680.832	118.368	260	58.9248	52	29	64	69	437	148	7.91	0.037	100	217.4	44.66	1598	0.861538	0.464335	0.828339	0.670139
0	M	41	NA	NA	13	1	1	1	0	0	1	0	0	0	0	0	0	0	0	0	0	1	0	0	45.7	15.9	46.5	5.57	7.54	583.596	113.854	192	50.141	40	33	61	46	NA	170	0.29	0.005	0.037	94.1	42.49	526.1	2.3125	1.57266	2.40602	1.72414
0	M	61	NA	NA	10	0	1	0	0	0	0	0	1	0	0	0	0	0	1	0	0	0	0	0	NA	15	43.4	4.76	13.1	1113.5	50.697	284	134.93	43	20	41	NA	NA	77	NA	0.012	NA	340.9	NA	NA	1.48239	0.989996	0.510961	0.946565
1	M	39	14	0	NA	1	1	1	0	0	0	0	0	0	0	0	0	0	0	1	0	1	0	0	23.7	14.4	40.4	3.88	29	2639	174	272	58	40	82	55	90	NA	267	NA	0.068	NA	390	8.41	NA	1.28676	0.557442	0.812069	0.541379
1	F	78	42	NA	NA	1	1	0	0	0	0	0	0	1	1	1	0	0	1	0	0	0	0	0	NA	10.9	32.2	3.83	4.44	352.98	55.5	142	30.9024	29	12	37	49	306	192	1.58	0.031	0.26	119.3	80.93	NA	1.14789	2.25891	1.2401	1.98874
1	M	77	22	NA	NA	0	1	1	0	0	1	0	0	0	1	1	0	0	1	0	0	0	0	0	22.04	10.9	34	4.21	7.8	631.8	113.88	110	31.356	43	12	23	NA	NA	120	NA	0.015	NA	95.7	6.33	NA	1.43636	1.80171	1.32479	1.58974
0	M	53	NA	NA	26	0	1	1	0	0	0	0	0	0	0	0	0	0	0	0	0	1	0	0	27	14.1	42.6	4.79	11.2	897.12	152.32	282	63.168	27	13	80	NA	NA	59	NA	0.008	NA	145	3.04	NA	0.641844	0.413412	1.31332	0.544643
0	M	69	NA	NA	31	0	1	1	0	0	1	0	0	1	0	1	0	0	1	0	0	1	0	0	39.1	17	50.6	5.76	18.8	1656.28	147.768	195	69.748	109	108	131	86	NA	47	NA	0.031	NA	90.1	96.5	NA	1.24103	0.168851	0.540506	0.32766
0	F	74	NA	NA	11	1	1	1	0	0	1	0	0	1	0	1	0	1	1	0	0	0	0	0	NA	10.5	31.8	3.74	5.96	396.936	148.404	258	35.7004	27	10	43	46	343	111	0.61	0.021	0.191	103	NA	176.9	1.62403	1.78114	2.54336	1.69463
0	M	44	NA	NA	21	1	1	1	0	0	1	0	0	0	0	0	0	0	0	0	0	1	0	0	NA	13.8	41.4	4.88	18.6	1508.46	254.82	317	77.748	33	50	80	56	NA	101	NA	0.024	NA	132.6	23.5	NA	1.46688	0.509261	1.06794	0.61828
1	M	63	16	NA	NA	1	1	1	1	0	1	0	1	0	0	0	1	0	1	1	0	0	0	0	18.73	15.2	43	4.5	24.3	2184.57	106.677	387	130.734	49	41	51	90	207	53	3.98	0.027	1.85	166	7.07	NA	1.35917	1.28016	1.21098	1.30041
0	F	66	NA	NA	12	0	1	1	0	0	0	0	1	1	1	0	0	0	0	0	0	0	0	0	NA	12.7	37.3	4.46	15.3	1178.1	258.57	438	85.374	49	35	59	46	408	27	0.63	0.012	1.12	140.5	2.36	327.9	1.70091	0.314439	0.835664	0.448366
1	F	54	16	5	NA	0	1	1	0	0	0	0	0	1	1	0	0	0	1	1	0	0	0	1	24.9	12.5	37	4.6	11.2	949.76	110.32	350	53.424	20	17	42	78	NA	46	NA	0.01	NA	180.5	64.7	NA	0.957143	1.61681	1.32193	1.52679
1	M	93	11	1	NA	0	1	1	0	0	0	0	0	1	1	0	0	0	1	1	0	1	0	0	28.03	11.3	32.1	3.59	24	2186.4	113.28	359	96	120	42	76	57	286	90	NA	0.037	1.16	352.4	118	1805	1.17549	1.84859	1.50078	1.77083
1	M	82	7	NA	NA	1	1	0	0	0	0	0	0	1	1	0	1	0	1	1	0	0	0	0	24.69	11.9	34.3	3.95	12.8	1203.2	45.184	252	27.008	45	31	51	NA	NA	NA	NA	0.027	NA	181.3	44.4	NA	0.928571	1.3125	1.29384	1.3125
1	M	90	8	NA	NA	0	1	0	0	0	1	0	0	0	1	1	0	0	1	0	0	0	0	0	26.23	12.9	38.1	4.52	16.5	1473.45	80.685	122	86.955	56	41	20	86	507	129	7.69	0.118	0.748	126	NA	354.5	0.806557	1.04098	0.389903	0.987879
0	F	61	NA	NA	10	1	1	1	0	0	1	0	1	0	0	0	0	0	0	0	0	1	0	0	29.38	11.4	32.8	3.98	12.6	1060.92	144.9	269	46.242	40	35	134	76	NA	38	NA	0.009	NA	62.8	15.77	NA	1.08922	0.48003	0.699648	0.481746
1	F	62	15	11	NA	1	1	1	0	1	1	0	0	1	1	1	0	1	0	1	0	0	0	0	29.3	11.6	34.5	3.84	10.5	973.35	41.055	196	34.125	36	20	39	80	376	42	2.67	0.048	5.21	215.8	120.2	4752	1.05102	1.39917	3.39657	1.48571
0	F	85	NA	NA	33	1	1	1	0	0	1	0	0	0	1	0	1	0	0	0	0	0	0	0	35.15	12.2	36.6	4.31	17.5	1468.25	155.05	304	117.25	26	14	30	103	523	88	7.21	0.031	0.247	200.6	NA	587.9	0.769737	0.826351	0.645928	0.874286
0	M	61	NA	NA	13	1	1	1	0	0	1	0	1	0	1	0	0	0	0	0	0	1	0	0	29.75	11.3	33.4	3.8	20.6	1940.52	61.8	389	53.766	56	96	82	68	534	137	8	0.088	NA	205.9	NA	1706	0.904884	0.323113	0.722851	0.392233
1	F	63	22	NA	NA	1	1	1	1	0	0	0	0	1	1	0	0	0	1	0	0	0	0	0	27.3	12.7	38.2	5.03	8.09	571.154	186.879	184	46.6793	27	13	51	51	260	149	0.4	0.016	0.067	21	15.62	NA	1.16304	1.84889	1.05571	1.5822
0	F	57	NA	NA	9	1	1	1	0	0	0	0	1	0	0	0	0	0	0	0	0	0	0	0	NA	13.7	42.1	5.16	5.13	251.883	201.096	121	54.891	16	9	31	50	NA	73	NA	0.005	NA	52	23.34	NA	0.575207	1.43106	0.55181	1.04873
1	M	71	11	7	NA	0	1	0	0	0	1	0	0	0	1	1	1	0	1	1	0	1	0	0	27.7	18.3	54.7	6.58	4.92	391.14	71.34	99.4	28.1916	100	38	80	38	743	1440	8.11	0.056	0.299	180.1	88.02	NA	3.01811	3.44327	3.24962	3.00813
0	M	49	NA	NA	11	0	1	1	0	0	1	0	0	0	0	0	0	0	0	0	0	1	0	0	NA	14.6	42.8	5.24	10.4	811.2	135.2	244	85.176	65	49	41	45	NA	NA	NA	NA	0.552	144.9	1.5	NA	1.59426	1.34152	0.528529	1.17308
1	F	49	13	0	NA	0	0	0	0	0	0	0	0	0	1	0	0	0	1	1	0	1	1	0	41.52	10.2	33.3	4.3	27.5	2587.75	24.2825	223	132	27	15	60	116	NA	174	NA	0.045	NA	322	440.6	NA	1.34081	1.66146	0.520333	1.62182
0	F	52	NA	NA	15	1	1	1	0	0	0	0	0	0	1	0	0	0	0	0	0	1	0	0	NA	13.2	41.4	4.89	4.12	320.124	60.976	187	25.1732	70	45	67	45	694	805	0.62	0.016	0.186	144.2	60.24	1532	1.35294	2.30492	1.9813	2.26699
1	M	48	19	3	NA	0	1	1	0	0	1	0	0	1	1	0	0	0	1	0	0	0	1	0	27.6	17.7	50	5.58	12.9	1149.39	62.565	165	68.37	36	30	35	54	719	1120	57.29	0.09	0.254	78	33.6	1481	0.547879	1.61454	1.18137	1.52713
0	M	55	NA	NA	13	1	1	1	0	0	0	0	1	0	0	0	0	0	0	0	0	1	0	0	NA	14.1	41.6	4.72	8.17	684.646	85.785	152	44.3631	78	72	125	104	NA	148	NA	0.014	NA	151	42.28	NA	1.92763	0.965684	0.974305	0.949816
0	F	70	NA	NA	9	1	1	1	0	0	1	0	0	0	1	1	0	0	1	0	0	1	0	0	NA	7.3	23.2	3.42	23.2	2020.72	196.736	254	94.888	20	8	67	91	NA	72	NA	0.031	NA	125	103	NA	0.771654	0.782721	0.581296	0.75
0	M	72	NA	NA	41	0	1	1	0	0	1	0	0	0	1	1	0	0	1	0	0	1	0	0	19	9.67	26.4	2.9	15.6	1503.84	24.18	131	27.768	49	44	65	57	675	161	1.4	0.018	3.7	212	132	1048	2.64122	0.560206	2.77118	0.730769
0	M	74	NA	NA	10	1	0	1	0	0	0	0	0	0	0	1	0	0	0	0	0	NA	0	0	NA	14.2	41.5	4.82	6.5	559	44.525	126	42.185	NA	NA	NA	NA	NA	NA	0.4	NA	NA	175.2	NA	NA	1.37302	0.858283	1.57241	0.990769
0	F	68	NA	NA	10	1	0	1	0	0	1	0	0	0	1	0	0	0	0	0	0	0	0	0	NA	12.1	35.7	4.24	2.89	173.111	97.971	149	14.161	29	15	41	38	231	56	0.6	0.009	0.165	125.6	47.7	341	1.54362	2.47706	1.36918	1.94464
1	M	43	37	4	NA	1	1	1	0	0	1	0	0	0	0	0	0	0	0	1	0	1	0	0	35	15.2	43.1	5.01	11.4	897.18	149.34	195	90.402	76	60	247	75	570	153	0.95	0.009	0.983	244.2	161.2	1868	1.47179	1.69966	1.91544	1.71053
0	F	56	NA	NA	8	0	0	0	0	0	0	1	1	1	1	1	0	1	1	0	0	0	0	0	NA	11.8	35.5	4.23	21.8	1757.08	355.34	417	53.41	10	11	17	48	163	36	0.85	0.027	0.299	6.7	7.06	NA	0.46283	0.329073	1.06722	0.418349
1	M	77	8	NA	NA	0	1	0	0	0	1	0	0	1	1	0	0	0	0	0	0	0	1	0	NA	15.8	48.7	7.25	6.53	540.684	65.953	339	43.3592	22	14	30	49	428	77	0.89	0.014	0.182	107.2	6.43	844.7	1.45133	2.19692	1.60003	1.96018
0	F	59	NA	NA	27	0	0	1	0	0	0	1	1	0	1	0	0	0	0	0	0	0	0	0	NA	14.9	43.1	4.69	3.34	200.4	94.522	188	34.068	30	17	33	96	NA	176	0.37	0.006	NA	13.5	83.16	NA	0.962766	0.846722	0.987995	1.03892
1	M	73	20	1	NA	0	1	0	0	0	0	0	0	0	1	0	0	0	1	1	0	1	0	0	29.39	14.3	40.3	4.67	9.28	666.304	127.136	255	129.92	81	NA	68	NA	722	178	0.29	0.019	0.56	202	46.01	1216	0.177255	2.53749	0.730142	2.00431
1	M	75	12	11	NA	0	1	1	0	0	0	0	0	1	1	0	0	0	1	1	0	1	0	0	30	13.1	39.7	4.63	4.9	419.93	50.96	97.1	17.787	98	37	137	72	NA	218	NA	0.034	NA	109	102.6	NA	0.973223	2.28695	1.0429	2.16327
0	F	72	NA	NA	9	1	1	1	0	0	1	0	0	1	1	0	0	0	0	0	0	1	0	0	NA	13.1	38.6	4.57	6.26	418.168	147.11	220	58.218	47	46	61	98	256	121	0.25	0.008	0.384	149.9	75.13	687.2	1.45909	1.46834	1.33948	1.45527
1	M	48	32	0	NA	0	1	0	0	0	0	0	0	1	1	0	0	0	1	1	0	1	0	0	27.7	9.06	30.5	4.56	13.5	1228.5	30.78	511	81.54	39	33	178	140	529	631	1.26	0.012	88.68	103	122.2	NA	0.221135	0.5642	0.203189	0.562963
1	M	83	6	NA	NA	0	1	0	0	0	0	0	0	1	1	1	0	1	1	0	0	1	0	0	24.5	7.89	23.4	2.65	29.7	2592.81	181.17	481	188.001	1253	627	76	86	1288	855	0.3	0.047	0.812	153	255.4	2000	0.266112	0.37405	0.211978	0.363636
0	M	72	NA	NA	12	1	1	1	0	0	1	1	0	1	1	1	0	0	0	0	0	1	0	0	NA	11.5	35	4.28	17.2	1597.88	88.064	346	30.788	46	32	71	40	352	166	0.36	0.027	4.81	295.3	28.8	2000	1.08671	0.639122	2.56636	0.703488
1	F	60	15	2	NA	0	1	1	0	0	1	0	0	0	0	0	0	0	0	1	0	1	0	0	22.23	12.4	38	4.47	9.48	835.188	78.8736	174	30.9048	37	32	80	77	573	145	0.28	0.007	0.205	174.3	174.3	828.3	1.41954	2.94433	2.64367	2.81646
0	F	57	NA	NA	6	1	1	1	0	0	0	0	0	1	1	0	0	0	0	0	0	1	0	0	NA	14.4	44.9	5.22	6.96	364.008	265.872	257	59.2992	69	40	138	91	345	91	0.29	0.01	0.167	63.6	18.32	416.5	0.933852	2.146	1.54417	1.6954
1	M	75	8	8	NA	1	1	0	0	0	0	0	0	0	1	1	0	1	1	0	0	NA	0	0	20.2	11.7	35.9	4	14.6	1328.6	79.862	315	46.866	54	35	NA	157	561	315	1.57	0.097	0.718	110	107.1	NA	1.09524	1.11618	2.04536	1.14384
1	M	68	20	3	NA	1	1	1	0	0	0	0	1	0	1	1	0	0	1	0	0	1	0	0	24.8	15.8	47.5	5.64	3.69	298.89	52.029	124	15.8301	174	133	148	93	522	557	0.54	0.003	0.995	49.1	10.25	NA	0.0903226	6.91599	7.81145	6.28726
1	M	73	15	12	NA	1	1	1	0	0	0	0	0	0	0	0	0	0	1	1	0	0	0	0	NA	12.6	37.2	4.2	16.1	1391.04	126.546	384	86.457	20	17	55	128	372	34	1.11	0.011	0.688	419.3	343	358.4	0.854167	1.69882	2.41044	1.68323
1	F	60	61	55	NA	1	1	1	0	0	1	0	0	1	0	0	0	0	1	1	0	1	0	0	20.8	14	41.1	4.77	10.8	954.72	74.52	148	43.416	25	16	112	NA	422	92	3.5	0.026	0.143	93	19.85	3778	0.556757	3.67108	1.85123	3.39815
1	M	72	8	NA	NA	1	1	1	0	0	1	0	0	0	0	0	0	0	1	0	1	1	0	0	NA	14	41.5	4.56	12	991.2	170.4	235	28.32	73	32	146	169	NA	642	38.96	0.21	0.399	144.9	103.4	NA	0.885106	1.33739	3.75473	1.31667
0	F	59	NA	3	27	1	1	1	0	0	1	0	0	1	0	1	0	0	0	1	0	1	0	0	NA	14.4	41	4.71	12.4	1040.36	150.04	250	47.492	82	48	140	93	872	174	2.87	0.014	1.27	140.8	121.7	NA	0.688	0.849946	1.69363	1.05645
1	M	39	58	7	NA	1	1	0	0	0	0	0	1	0	0	0	0	0	1	1	0	1	0	0	NA	16	45.1	5.38	9.05	821.74	39.458	411	41.811	53	74	605	182	472	247	0.86	0.007	0.293	88.9	161	965.4	0.510949	0.962056	2.32991	1.19337
1	M	62	6	NA	NA	1	1	1	0	0	0	0	0	0	1	0	0	0	0	0	0	1	0	0	NA	15.3	44.4	4.94	6.2	441.44	123.38	201	53.072	36	18	75	47	487	110	0.3	0.015	0.202	103.3	119	1577	1.08955	2.02716	0.490179	1.57742
0	F	54	NA	NA	13	1	1	0	0	1	0	1	1	0	1	0	0	0	1	0	0	1	0	0	28	12.2	36.4	4.48	2.95	239.54	34.515	57.3	16.225	203	116	441	NA	NA	71	3.06	0.005	NA	400.5	86.79	NA	3.40314	2.23428	4.18041	2.5661
1	M	59	13	9	NA	1	1	1	0	0	1	0	0	1	0	0	0	0	1	1	0	1	0	0	34.6	14.7	41.3	5.1	15	1371	63.6	207	56.7	39	62	45	90	567	79	1.58	0.008	0.206	165.3	107.7	More than 2000	0.758454	2.18494	2.51607	2.20667
0	M	64	NA	NA	7	0	0	0	0	0	0	0	1	1	1	1	0	0	1	0	0	0	0	0	NA	9.55	27.6	3.77	9.02	631.4	140.712	438	123.574	21	21	27	87	196	167	0.51	0.027	0.098	0.8	36.27	304.2	0.842466	0.573271	0.695729	0.690687
1	M	45	6	NA	NA	1	1	1	0	0	0	0	0	0	0	0	0	0	1	0	1	1	0	0	NA	11.8	36.7	5.3	10.1	803.96	147.46	219	52.015	179	77	35	72	NA	5875	1.45	1.92	NA	108.9	56.2	NA	1.09589	1.15955	0.398058	1
0	F	64	NA	NA	13	1	1	0	0	0	0	0	0	0	1	0	0	0	0	0	0	0	0	0	NA	13.1	38.1	4.57	16.3	1385.5	151.264	186	84.923	37	18	34	57	NA	57	0.77	0.011	NA	73.2	5.81	NA	1.88172	0.614738	1.02939	0.656442
0	F	73	NA	NA	13	1	1	1	0	0	0	1	0	1	1	0	1	0	0	0	0	0	0	0	NA	9.28	29.4	3.12	58	1334	4408	241	58	25	21	28	95	NA	55	0.15	0.016	NA	36.5	29.94	NA	1.44398	1.28225	1.04814	1.02759
0	M	37	NA	NA	27	1	1	0	1	0	0	1	0	1	0	0	0	0	1	0	0	1	0	0	26.35	13.4	41.2	4.9	12.5	1113.75	79.625	282	51.5	29	28	110	NA	NA	334	0.37	0.024	5.32	319.9	193.9	NA	0.634752	0.695316	0.747076	0.7872
1	M	56	21	NA	NA	0	1	1	0	0	0	0	0	0	1	0	0	0	0	0	1	1	0	0	NA	8.97	26.3	2.88	3.09	244.11	33.99	153	29.6022	77	69	145	96	509	33	0.45	0.006	0.318	161.1	167	2000	0.269281	2.50305	1.15469	2.21683
1	F	50	63	62	NA	0	1	1	1	1	1	1	1	1	1	0	0	0	0	0	0	1	0	0	50.78	11.4	33.8	3.81	19.6	1311.24	454.72	377	155.036	34	23	102	110	560	25	0.41	0.004	0.107	67	29.58	535.6	0.95756	0.885444	0.816462	0.862245
0	F	60	NA	NA	7	0	1	1	0	0	1	0	0	1	1	0	0	0	0	0	0	1	0	0	28	15.7	46	5.15	6.25	434.375	141.25	163	42.5625	50	57	135	111	187	42	0.3	0.008	0.272	48.4	26.65	1347	1.65031	1.15957	0.878012	1.0832
1	M	70	22	2	NA	1	1	0	0	0	0	0	0	0	1	0	0	0	0	0	0	1	0	0	26.57	11.3	33.6	4.36	3.76	333.512	23.0488	210	17.7472	52	23	334	233	606	107	1.22	0.021	0.559	297.1	424.1	1108	0.399524	1.09377	0.921328	1.10372
1	F	23	23	0	NA	0	1	1	0	0	0	0	0	0	0	0	0	0	1	1	0	0	1	0	22.65	12.5	35.6	4.29	11.6	1061.4	42.572	105	46.4	37	10	7	38	663	910	0.77	0.256	1.01	195.8	342.9	885.9	1.30476	2.43659	0.929914	2.31034
1	F	75	10	NA	NA	0	1	0	0	0	0	0	0	0	1	0	0	0	1	0	0	0	1	0	NA	12.3	36.3	4.28	8.88	743.256	80.1864	137	62.16	23	12	35	56	275	43	0.27	0.026	0.83	88.4	9.08	1092	1.37956	1.61943	1.19178	1.49775
0	M	68	NA	NA	12	0	1	0	0	0	0	0	0	0	0	0	0	0	0	0	0	1	0	0	NA	15.2	49.9	5.43	4.12	294.992	77.044	182	35.844	67	41	100	71	568	111	1.28	0.014	0.131	44.6	57.49	558.1	1.84615	2.7654	1.24307	2.28641
1	M	65	31	21	NA	1	1	1	0	0	0	0	0	0	1	0	0	0	1	1	0	0	0	0	NA	13	37.8	4.48	12.8	1200.64	42.496	127	35.072	32	19	20	108	534	85	0.87	0.057	1.16	268.7	78.06	690.5	0.531496	0.5618	1.19058	0.627344
1	M	71	50	36	NA	0	1	1	0	0	0	0	0	0	1	0	0	0	1	1	0	1	0	0	23	12.8	41	6.44	8.69	800.349	26.939	156	40.2347	74	43	31	49	402	181	0.46	0.028	0.389	175.5	101.1	805.1	0.34359	1.52902	0.11029	1.43843
0	M	59	NA	NA	55	0	1	0	0	0	0	0	0	0	1	0	0	0	0	0	0	0	0	0	NA	15	45.2	5.14	12.8	1116.16	109.824	268	49.536	47	30	37	47	651	504	0.27	0.01	0.237	218.8	14.24	1395	1.37687	1.34149	0.691941	1.28125
0	M	58	NA	NA	12	1	1	0	0	0	0	0	0	0	1	0	0	0	0	0	0	1	0	0	NA	13.7	38.8	4.54	7.79	646.57	81.016	164	49.077	63	32	43	37	NA	1222	NA	0.023	NA	199.2	47	NA	2.27439	1.43078	1.03327	1.41207
0	M	66	NA	NA	23	0	1	1	0	0	0	0	0	0	0	0	0	0	0	0	0	1	0	0	NA	15.5	44.3	5.07	3.58	272.08	59.07	254	23.1268	78	60	38	74	NA	138	NA	0.006	NA	119.5	1.61	NA	0.933071	1.71982	2.89001	2.01397
0	F	47	NA	NA	13	1	1	1	0	0	1	0	0	0	1	0	0	0	0	0	0	0	0	0	NA	14.7	46.2	5.64	8.77	792.808	65.5119	311	16.1368	17	17	41	57	324	68	NA	0.006	0.02	143.1	10.2	405.5	1.55949	1.08866	7.61545	1.56214
1	M	56	33	12	NA	0	1	1	0	0	0	0	0	0	1	0	0	0	1	1	0	0	0	0	31.22	14.3	42.7	4.99	17.9	1621.74	96.123	361	64.798	33	49	48	85	NA	100	1.29	0.011	0.168	141.3	26.85	NA	0.828255	0.560239	0.552406	0.546369
0	M	46	NA	NA	6	1	1	1	0	0	1	0	0	0	0	0	0	0	0	0	0	1	0	0	NA	15.6	44.5	5.12	16.7	1411.15	148.63	322	106.713	56	248	171	63	308	90	NA	0.007	0.054	33.9	31.56	1045	1.8913	0.854544	1.62942	0.964072
1	M	57	26	0	NA	1	1	1	0	0	1	0	0	1	0	0	0	0	1	1	0	1	0	0	40	15.3	45.3	5.57	9.05	792.78	47.965	296	60.635	90	31	92	68	NA	2142	NA	0.077	41	267.9	157.3	NA	0.452703	0.164353	0.134002	0.20221
0	M	33	NA	NA	13	1	1	1	0	0	0	0	1	0	0	0	0	0	0	0	0	1	0	0	NA	12.7	38.6	5.08	4.99	355.288	112.275	139	28.0438	38	26	60	52	327	782	NA	0.006	NA	98	39.83	418.3	2.35971	2.02112	2.3096	2.04409
1	F	72	12	4	NA	0	1	1	0	0	0	0	0	0	1	0	0	0	1	0	0	1	0	0	NA	14.3	40.6	4.75	15.8	1461.5	57.196	158	59.724	136	97	352	255	948	62	8.41	0.011	NA	126.6	338.6	3530	0.949367	1.30239	1.0658	1.3038
1	M	61	8	0	NA	1	1	1	0	0	0	0	0	1	1	1	0	0	NA	1	0	1	1	0	30	12.5	37.1	4.24	13.9	1281.58	57.685	247	40.31	61	14	9	61	NA	730	NA	0.335	NA	395	122.8	NA	0.62753	1.34584	0.386405	1.26619
1	M	61	10	8	NA	0	1	0	0	0	0	0	0	0	1	0	0	0	1	1	1	0	0	0	NA	10.7	30.9	3.55	9.48	883.536	44.4612	480	15.0732	55	26	35	49	NA	224	8.11	1.23	0.317	234.2	12	1222	0.529167	1.98098	1.22482	1.90928
0	M	66	NA	NA	10	0	1	1	0	0	0	0	0	1	1	0	0	0	0	0	0	1	0	0	NA	13.1	38.8	4.25	11.5	1010.85	74.175	528	56.35	35	44	222	80	NA	38	0.8	0.023	0.106	182.4	22.43	NA	0.534091	1.19494	1.69464	1.2087
0	M	55	NA	NA	13	0	1	0	0	0	0	0	0	0	0	0	0	0	0	0	0	1	0	0	NA	13.6	39.2	4.45	19.5	1788.15	109.59	494	47.775	68	49	113	150	NA	84	4.04	0.007	NA	214.2	7.77	2000	0.773279	0.782753	1.31906	0.830769
0	F	53	NA	NA	18	1	1	0	0	0	0	0	0	1	0	0	0	0	0	0	0	0	0	0	NA	8.12	29.7	4.83	4.41	269.892	150.822	157	18.1692	26	16	10	49	NA	50	NA	0.005	NA	29.2	36.36	NA	2.82803	1.85622	2.80574	1.53515
1	M	70	8	NA	NA	0	1	1	0	0	0	0	0	0	1	0	0	0	1	0	0	1	0	0	NA	14.6	41.9	4.9	10.6	974.14	37.418	128	38.372	54	69	25	108	518	124	42.91	0.028	0.457	126.9	24.16	876.9	1.22656	1.30117	1.00657	1.28302
1	M	60	12	NA	NA	0	0	0	0	0	1	0	1	1	1	1	0	1	1	0	0	0	0	0	NA	9.2	27.5	3.4	7.78	503.366	224.064	127	41.623	27	22	26	69	NA	111	1.1	0.099	NA	39.2	41.78	NA	2.79528	2.88305	3.37426	2.14653
0	M	57	NA	NA	20	1	1	1	0	0	0	0	0	1	1	0	0	0	0	0	0	1	0	0	29	14.3	41.5	4.74	8.17	670.757	111.929	199	30.4741	65	50	61	55	NA	857	1.09	0.009	NA	74.6	125.8	NA	1.27638	0.602907	2.5984	0.865361
1	M	52	20	11	NA	0	1	0	0	0	0	0	0	0	0	0	0	0	1	1	0	1	1	0	27.68	14.8	44.3	5.34	8.14	687.016	72.853	131	48.6772	34	34	154	85	567	59	NA	0.011	0.69	283.2	36.5	2000	0.556489	1.95445	0.636787	1.70762
0	F	82	NA	NA	13	1	1	1	0	0	0	0	0	1	0	1	0	0	1	0	0	1	0	0	NA	10.6	32.5	3.61	15.2	1288.96	70.832	242	135.736	36	29	182	92	NA	59	NA	0.035	NA	193.9	31.82	NA	1	0.397318	0.463069	0.455921
0	F	48	NA	NA	13	0	1	0	0	0	0	0	0	0	0	0	0	0	0	0	0	0	0	0	NA	13.4	38.4	4.48	8.95	807.29	34.01	229	51.194	41	23	23	45	NA	259	NA	0.008	0.139	185.4	41.2	1018	1.70742	1.0653	1.8183	1.21788
1	F	89	14	NA	NA	0	NA	1	0	0	1	0	0	1	1	0	0	0	0	0	0	1	0	0	NA	14.4	44.3	5.09	9.99	687.312	189.81	317	103.896	10	12	67	124	NA	92	NA	0.035	NA	131.9	14.37	NA	0.511041	1.28933	0.668293	1.09109
0	F	41	NA	NA	9	0	1	1	0	0	0	0	0	0	0	0	0	0	0	0	0	NA	0	0	NA	13.4	39.1	4.44	24.4	2196	184.708	460	52.704	18	21	NA	110	NA	20	NA	0.017	0.064	217.9	20.36	NA	0.980435	1.03297	2.99171	1.08607
0	F	80	NA	NA	7	0	1	1	0	0	0	0	0	0	1	0	0	1	1	0	0	1	0	0	32.42	9.76	29.2	3.48	14	1289.4	62.86	218	44.94	11	14	91	124	291	34	NA	0.066	0.154	40	9.74	505	0.747706	1.03667	0.451802	1.00714
0	M	63	NA	NA	12	0	1	0	0	0	0	0	0	1	1	0	0	0	0	0	0	0	0	0	NA	13.8	37.9	4.59	14.1	1305.66	65.142	166	37.506	38	22	14	56	NA	1090	NA	0.008	NA	220.8	239.2	NA	1.65663	0.737711	1.75588	0.794326
1	M	35	20	4	NA	0	1	1	0	0	0	0	0	0	0	0	0	0	0	1	0	1	0	0	21	16.4	50.1	5.94	8.19	733.005	57.6576	277	26.6175	34	26	80	75	873	69	NA	0.003	0.269	313.6	28.8	1319	0.924188	2.88845	1.50465	2.74725
1	M	72	11	NA	NA	0	1	1	0	0	0	0	0	0	0	0	0	0	1	0	0	0	1	1	29.32	13	37	4.45	9.37	754.285	78.2395	131	98.385	16	16	21	79	NA	54	NA	0.025	0.076	139.3	24.39	NA	0.969466	2.00107	0.838319	1.73959
1	F	58	10	1	NA	0	1	0	0	0	0	0	0	0	0	0	0	0	1	0	0	0	0	0	33.2	11.5	34	3.59	10.7	923.41	93.732	205	49.006	48	11	25	98	NA	NA	NA	0.08	0.131	153.2	33.72	NA	0.240488	1.91782	1.34983	1.76636
1	M	75	8	NA	NA	0	1	0	0	0	0	0	0	1	1	0	1	0	1	0	0	0	0	0	NA	13.3	40.4	4.85	9.87	864.612	88.0404	260	33.2619	24	10	38	62	NA	135	NA	0.053	1.66	197.2	55.88	NA	0.934615	1.51168	1.87876	1.44883
1	M	82	18	NA	NA	0	1	1	0	0	0	0	0	1	0	0	0	0	1	0	0	0	0	0	NA	15.4	47.5	5.56	13.1	1216.99	59.998	277	30.523	15	21	58	56	NA	77	NA	0.027	0.065	77.6	49.35	NA	0.318773	0.582912	1.40064	0.59771
0	M	75	NA	NA	10	0	1	0	0	0	0	0	0	1	1	1	0	0	0	0	0	0	0	0	NA	13.4	39.4	4.42	10.8	864	119.88	220	81	15	30	20	52	NA	12	NA	0.013	0.02	62.4	1.84	NA	0.640909	1.27167	0.854	1.16667
0	M	54	NA	NA	7	1	1	0	0	0	0	0	0	0	0	0	0	0	0	0	0	1	0	0	NA	16.1	46.3	5.17	17.6	1571.68	97.152	370	78.144	99	110	148	139	NA	129	NA	0.005	NA	188.2	93.41	NA	1.41081	0.852088	1.1693	0.892045
1	M	60	18	NA	NA	0	1	1	0	0	0	0	0	1	1	0	0	1	1	1	0	1	0	0	22.86	9.94	33.9	4.05	9.92	760.864	186.496	483	37.9936	14	1	85	99	435	27	NA	0.08	1.69	249.7	93.8	2000	0.298137	2.31503	0.39703	1.875
1	M	81	13	8	NA	0	1	0	0	0	0	0	0	1	1	0	0	1	0	1	0	0	0	0	27.77	10.1	29	3.35	12.2	1113.86	69.418	266	33.184	40	21	9	56	NA	152	NA	0.038	NA	229.1	146.5	NA	0.868421	1.51215	0.74783	1.44262
1	F	77	74	NA	NA	0	1	0	0	0	0	0	0	1	1	1	0	0	1	1	0	1	0	0	36.73	11.6	38.1	5.54	10.4	859.04	114.4	404	61.256	49	77	26	48	NA	975	NA	0.418	3.95	143.2	83.9	NA	1.12871	1.09566	1.24239	1.21154
0	M	37	NA	NA	10	1	1	1	0	0	0	0	0	0	0	0	0	0	0	0	0	1	0	0	NA	12.8	37.5	4.77	13.3	1202.32	94.563	288	31.122	78	92	104	61	NA	900	NA	0.013	NA	171.4	76.79	NA	2.43056	0.85844	1.37202	0.917293
0	M	72	NA	NA	10	0	0	0	0	0	1	0	1	0	1	0	0	0	1	0	0	0	0	0	NA	7.95	23.1	2.67	17.1	1539	58.653	308	104.652	22	14	28	83	587	383	NA	0.121	0.701	227.5	599.8	NA	0.850649	0.37347	0.562297	0.47076
1	M	69	32	1	NA	1	1	1	0	0	0	0	0	1	1	0	0	0	1	1	0	0	1	0	NA	12.4	39.6	5.99	17.1	1527.03	133.209	367	39.159	57	31	33	60	629	244	2.8	0.033	3.59	248.1	469.6	562.4	0.86921	0.787476	1.15529	0.760234
1	M	71	61	55	NA	1	1	1	0	0	1	0	0	0	0	0	0	0	1	0	0	0	0	0	26	13.3	42.3	6.59	6.46	488.376	96.9	142	58.9152	55	26	56	48	NA	366	NA	0.015	0.93	131.9	28.59	1240	1.27465	3.77965	1.16029	3.04954
0	M	57	NA	NA	16	0	1	1	0	0	0	0	0	0	1	0	0	0	0	0	0	1	0	0	24.49	12.7	36.5	4.25	10.6	920.08	109.18	362	23.85	154	157	98	83	549	69	NA	0.009	0.114	181.1	181.4	1445	1.09669	1.40728	4.86671	1.40566
1	M	18	27	24	NA	0	1	1	0	0	0	0	0	0	0	0	0	1	1	1	0	1	0	0	NA	10.3	32.1	4.13	17.8	1740.84	23.496	187	15.5572	16	19	93	75	612	49	18.66	0.084	20.94	174.2	14.13	1916	0.68984	0.828221	5.75849	0.910112
0	M	78	NA	NA	11	0	1	0	0	0	1	0	0	1	1	0	0	1	1	0	0	1	0	0	NA	13.1	38.5	4.23	8.28	766.728	33.8652	141	25.5852	151	111	495	205	NA	455	NA	0.079	NA	351.7	NA	NA	1.33333	1.60835	0.913341	1.53382
0	M	48	NA	NA	15	0	1	1	0	0	0	0	0	0	1	0	0	0	0	0	0	0	0	0	NA	15	43.9	5.14	15.3	1295.91	134.793	295	82.62	18	15	25	81	NA	44	NA	0.007	NA	72.6	128.6	NA	0.867797	1.0811	0.879569	1.10458
0	F	33	NA	NA	9	1	1	0	1	0	1	0	0	0	0	0	0	0	0	1	0	1	0	0	30.49	19.4	57.8	6.71	21.2	1967.36	110.028	131	36.888	120	160	68	63	418	141	NA	0.058	NA	322.5	72.07	NA	2.98473	0.48098	0.918835	0.59434
0	M	52	NA	NA	6	0	1	0	0	0	0	0	0	0	1	0	0	0	0	0	0	0	0	0	23.37	15.7	45.3	5.49	6.37	584.129	28.7287	236	23.6327	15	18	29	59	303	52	NA	0.006	0.096	108	8.07	1849	0.949153	0.559501	1.55514	0.638932
0	M	55	NA	NA	12	1	0	1	0	0	1	0	0	0	1	0	0	0	0	0	0	0	0	0	37.33	15.8	44.6	5.23	6.77	560.556	82.594	217	31.6159	33	29	42	59	417	126	NA	0.007	0.109	132.8	7.4	648.3	1.94009	0.976548	1.84372	1.04874
0	M	39	NA	NA	17	0	1	1	0	0	1	0	0	0	0	0	0	0	0	0	0	1	0	0	28	10	32.7	4.55	14.4	1167.84	136.944	309	124.128	160	225	334	129	NA	364	NA	0.007	NA	84.1	66.6	NA	1.34304	0.930299	0.724744	1.09028
0	F	36	NA	NA	11	0	1	1	0	0	1	0	0	1	0	0	0	0	0	0	0	1	1	0	NA	12.7	38.7	4.77	5.63	434.636	100.777	206	14.6943	66	43	222	171	449	32	0.32	0.003	0.12	212.3	433.7	602.6	2.20874	0.709007	1.39518	0.760213
1	F	34	22	7	NA	1	1	1	0	0	1	0	0	0	0	0	0	0	1	1	0	0	0	0	24.21	15.3	45.4	5.09	19.3	1717.7	127.187	301	79.13	49	27	58	97	615	79	7.62	0.044	0.072	241.6	10.32	522.9	0.259801	0.803109	1.16745	0.803109
0	M	41	NA	NA	7	0	1	1	0	0	1	0	0	0	0	0	0	0	0	0	0	1	0	0	NA	13	38.4	4.36	7.95	627.255	85.86	329	68.529	92	189	165	134	374	92	1.84	0.019	0.086	213.6	31.7	2000	1.34043	0.66164	0.456639	0.645283
1	M	56	11	2	NA	0	1	1	0	0	0	0	0	0	0	0	0	0	1	1	0	1	0	0	NA	16.9	50.3	5.83	17.2	1604.76	22.016	332	83.592	33	74	735	96	592	67	16.76	0.01	0.205	27.9	11.57	1707	0.5	0.817618	1.11437	0.825581
0	F	72	NA	NA	14	1	1	1	0	0	1	0	0	0	1	1	0	0	1	0	0	0	0	0	NA	12.5	38.4	4.89	9.14	777.814	92.314	253	41.13	29	17	41	84	208	84	0.46	0.008	0.238	115.1	1.5	391.6	1.18972	1.31297	1.22781	1.36761
0	F	31	NA	NA	7	1	1	1	0	1	0	0	0	0	0	0	0	0	0	0	0	1	0	0	NA	10.4	31	3.47	11.7	893.88	182.52	287	86.112	102	132	159	148	506	179	0.96	0.009	NA	31.2	1.5	NA	1.10801	1.07837	1.05302	1.08547
0	M	46	NA	NA	10	1	1	1	0	0	0	0	0	0	0	0	0	0	0	0	0	1	0	0	NA	14.7	43.4	5.09	9.85	873.695	68.95	149	38.7105	56	42	202	119	NA	386	NA	0.013	NA	93.5	8.45	NA	2.6443	1.19596	3.06196	1.37056
0	F	46	NA	NA	7	1	1	1	0	0	1	0	0	0	0	0	0	0	0	0	0	1	0	0	25	13	39.9	4.86	15.9	1453.26	68.529	303	59.784	24	23	64	72	216	252	0.49	0.012	0.045	12.1	4.39	140.9	0.851485	0.58803	1.13587	0.685535
0	M	46	NA	NA	7	1	1	1	0	0	1	0	0	0	0	0	0	0	0	0	0	1	0	0	NA	16.5	48.7	5.36	10.3	821.94	125.66	349	75.396	36	61	247	90	NA	123	0.54	0.01	0.167	118.9	4.17	2581	1.55587	0.971178	1.17077	1
0	M	41	NA	NA	12	1	1	0	0	0	1	0	0	1	1	0	0	0	0	0	0	1	0	0	NA	15.3	44.5	5.34	8.87	608.482	188.044	357	83.4667	87	77	377	303	NA	71	0.81	0.003	0.109	92.1	37.02	NA	1.53221	1.66641	0.690048	1.36415
0	M	59	NA	NA	19	1	1	1	0	0	0	0	0	0	1	1	0	0	0	0	1	0	0	0	NA	15.7	46.1	5.09	10.2	930.24	76.398	155	9.6288	25	19	37	42	NA	145	NA	0.025	0.068	3.9	NA	NA	0.754839	0.723501	5.94519	1.04902
0	M	48	NA	NA	8	1	1	1	0	0	1	0	0	0	0	0	0	0	0	0	0	0	0	0	NA	15.1	47.2	6.09	15.5	1244.65	204.6	437	91.14	33	15	28	63	627	99	0.67	0.007	0.088	198.2	45.88	965.8	1.56751	0.530361	0.652653	0.52
0	M	62	NA	NA	12	0	1	1	0	0	0	0	0	0	0	0	0	0	0	0	0	1	0	0	NA	14.8	42.4	4.98	9.81	805.401	118.701	282	53.2683	71	50	110	57	568	525	0.01	0.004	0.19	143.5	72.89	NA	1.35106	1.55115	3.11348	1.58002
0	M	44	NA	NA	10	1	1	1	1	1	1	0	1	0	0	0	0	0	0	0	0	0	0	0	NA	13.9	40.1	4.67	8.56	733.592	72.8456	230	47.8504	29	15	33	49	610	309	0.54	0.003	0.044	63	25.27	976.1	1.34348	0.721764	1.77771	1.01402
1	F	66	16	0	NA	0	0	1	0	0	1	0	0	1	1	0	0	0	1	NA	NA	1	NA	NA	30	13.7	43.8	5.73	15.2	992.56	463.6	287	52.288	92	33	44	59	533	942	0.95	0.571	11.82	238	29.1	260.1	0.418118	2.16608	1.05164	1.55263
0	M	29	NA	NA	8	0	1	1	0	0	1	0	0	0	1	0	0	0	NA	NA	NA	1	NA	NA	25	13.1	38.4	4.29	9.28	794.368	81.1072	553	47.6992	57	79	114	84	397	92	1.79	0.003	0.092	284.2	NA	849.7	1.33635	2.23121	3.68497	2.26293
1	F	59	20	12	NA	1	1	1	1	1	1	0	0	1	1	1	0	0	NA	NA	NA	0	NA	NA	NA	15.6	45.7	5.31	17.5	1660.75	54.425	192	26.95	19	14	24	76	466	44	5.41	0.006	0.048	66.7	65.55	1417	0.822917	0.524691	1.4485	0.588571
1	F	66	8	5	NA	0	1	0	0	0	0	0	0	1	1	0	0	1	1	NA	NA	1	NA	NA	NA	16.6	48	5.91	14.9	1247.13	168.37	223	57.067	86	44	51	65	743	3205	0.98	0.277	3.56	147.9	51.44	2000	0.883408	0.69281	1.06734	0.65302
1	M	91	10	0	NA	0	1	0	0	0	0	0	0	0	1	0	1	0	1	NA	NA	1	NA	NA	33	13.9	41.7	4.56	15.7	1306.24	147.894	218	147.894	1388	989	149	79	NA	231	NA	0.159	1.53	6.1	NA	NA	0.899083	1.47997	0.644083	1.3758
1	M	78	25	11	NA	0	1	1	0	0	0	0	0	1	1	1	0	0	1	NA	NA	1	NA	NA	25.95	15.7	46.2	5.41	8.4	732.48	73.248	255	32.508	122	48	54	91	851	767	23.3	0.028	0.755	318	301.2	1686	0.54902	1.02755	0.972481	0.975
1	M	49	13	7	13	1	1	1	0	0	1	0	0	0	0	0	0	0	1	1	0	1	0	0	NA	15.5	46.9	5.9	5.27	388.399	95.387	151	39.3669	90	69	133	45	624	1332	1.53	0.011	0.508	46.2	115.9	912.5	1.90728	3.86543	2.68528	3.16888
1	F	63	28	12	28	0	1	1	0	0	1	0	0	0	1	1	1	0	1	1	0	1	0	0	35.15	15.8	46.7	5.35	21.3	1925.52	110.334	271	83.922	1459	1288	89	142	632	79	23.8	0.016	0.475	263.5	13.83	473.3	0.398524	0.431222	0.537549	0.438498
0	F	74	NA	NA	8	1	1	1	0	0	1	0	0	0	1	0	0	0	0	0	0	0	0	0	NA	13.9	41.3	4.95	5.44	397.664	97.92	322	39.8208	56	37	38	78	385	152	0.65	0.008	0.087	31.3	NA	628.1	1.3913	1.89914	0.724476	1.5239
0	M	53	NA	NA	6	1	1	1	0	0	0	0	0	0	1	0	0	0	0	0	0	1	0	0	NA	13.4	40.4	4.86	6.79	556.78	97.776	181	21.728	97	122	85	125	NA	273	NA	0.003	NA	80	NA	NA	1.80663	1.30938	2.68338	1.36082
0	M	28	NA	NA	12	1	1	1	0	0	1	0	0	0	0	0	0	0	0	0	0	0	0	0	NA	14.8	46.7	6.31	15.1	1304.64	117.327	264	76.859	32	44	20	113	379	69	0.37	0.003	0.797	90.9	NA	393.1	1.57576	0.47456	1.10121	0.668874
1	F	55	8	7	NA	1	1	0	0	0	0	0	0	1	1	1	0	0	1	1	1	0	0	0	NA	13.5	40.3	4.6	8.5	719.1	73.44	424	53.04	28	14	44	72	1391	82	22.64	0.005	49.72	122.6	3859	1353	1.03302	1.76989	0.772304	1.61176
0	F	47	NA	NA	8	0	1	1	0	0	0	1	0	0	0	0	0	0	0	0	0	0	0	0	30	10.5	33.4	4.03	5.25	507.15	8.8725	147	7.35	33	16	58	99	435	202	6.73	0.003	0.054	94.3	NA	17.96	2.38776	1.41155	8.47762	1.78476
0	M	29	NA	NA	25	0	1	0	0	0	1	0	0	1	0	0	0	0	0	0	0	1	0	0	NA	13.6	42.5	5.89	5.92	503.792	60.976	338	23.2656	77	40	64	47	326	570	0.96	0.006	0.195	130.2	9.4	1150	0.772189	1.33232	2.47936	1.62669
1	F	56	18	17	NA	1	1	0	0	0	1	0	0	0	0	0	0	0	1	1	1	0	0	0	25.39	12.3	37	4.24	7.65	624.24	91.8	171	42.228	38	21	33	54	NA	256	1.15	0.011	0.288	150	14.18	2288	1.83041	2.49519	1.75467	2.30065
0	F	67	NA	NA	8	0	1	1	0	0	1	0	0	0	1	1	0	0	0	0	0	0	0	0	24	12.8	39.2	4.51	7.54	618.28	95.004	306	38.3032	38	40	28	51	286	23	0.29	0.008	0.027	24.1	NA	158.5	1.28431	1.56863	1.44155	1.57825
0	M	37	NA	NA	9	1	1	0	0	0	1	0	0	0	0	0	0	0	0	0	0	0	0	0	NA	12.8	39.2	4.96	4.95	382.14	90.585	213	20.6415	56	35	41	56	NA	325	NA	0.006	NA	175.3	NA	NA	2.30516	1.40751	4.04866	1.7697
1	M	43	17	14	NA	1	1	0	0	0	0	0	0	0	0	0	0	0	1	0	0	1	0	0	33	13.2	39.4	4.7	7.75	662.625	89.125	297	18.0575	56	75	178	95	622	123	3.4	0.003	0.506	112.6	8.96	2899	1.48148	1.68475	1.66767	1.62581
0	M	56	NA	NA	11	0	1	1	0	0	0	0	0	1	1	0	1	1	1	0	0	0	0	0	32.49	8.85	27.5	3.52	12.8	1153.28	83.328	344	37.888	21	23	33	61	195	313	0.79	0.052	0.138	23.1	1.69	233.1	0.991279	0.53947	2.63643	0.789062
0	M	75	NA	NA	10	1	0	0	0	0	1	0	0	1	1	0	0	0	0	0	0	0	0	0	NA	11.3	37.4	5.63	6.2	468.72	91.14	252	44.95	54	37	41	92	NA	64	0.4	0.017	0.137	130.4	NA	709.3	1.61905	1.99959	1.23315	1.85484
1	F	77	23	23	NA	0	1	1	0	0	0	0	0	0	1	0	0	0	1	0	0	0	0	0	NA	11.6	34.9	4.06	5.87	282.347	214.842	154	76.897	35	24	20	68	221	189	0.19	0.035	0.145	6.3	7.2	171.6	1.40909	5.63562	0.450993	2.89608
1	M	35	13	0	NA	1	1	1	0	0	1	0	0	0	0	0	0	0	1	1	0	1	0	0	30	16.5	51.1	5.65	29.1	2505.51	131.823	243	254.043	1227	1290	112	132	1710	622	1.56	0.476	3.16	92.2	9.83	30291	0.769547	0.853547	0.275631	0.766323
0	F	75	NA	NA	10	0	1	0	0	0	1	0	0	1	1	0	0	0	0	0	0	0	0	0	25	13.4	41.5	4.85	11.4	1047.66	41.268	412	47.538	31	18	25	63	361	27	NA	0.01	0.073	83.3	NA	NA	0.856796	0.981005	1.28108	1.01754
1	M	66	10	2	NA	0	1	0	0	0	0	0	0	0	1	1	1	0	1	1	0	1	0	0	27.68	15.5	44.3	4.77	7.02	634.608	32.643	196	32.0112	148	105	139	88	501	221	7.33	0.037	1.34	119.6	51.87	1690	0.872449	1.00331	1.24509	1.01567
0	M	44	NA	NA	29	0	1	1	0	0	0	0	0	0	0	0	0	0	0	0	0	1	0	0	NA	12.6	38.1	4.33	13.5	1223.1	60.345	193	60.345	128	105	174	231	NA	349	8.64	0.019	NA	168.1	33.31	478	1.91192	0.319766	1.21379	0.511852
1	M	62	6	NA	NA	0	1	0	0	0	0	0	0	1	1	0	0	0	1	0	0	1	0	0	NA	11.6	36.4	4.49	9.08	771.8	117.132	157	17.706	101	41	568	149	504	671	8.5	0.06	11.6	303.6	280	2000	1.29299	0.517238	1.33216	0.515419
1	M	41	39	21	NA	1	1	1	0	0	0	0	0	0	0	0	0	0	1	1	1	1	0	0	NA	18	55.8	6.36	3.33	260.406	49.617	125	19.8468	83	25	58	71	858	320	0.57	0.005	0.067	66.5	67.65	2000	2.816	4.37962	2.69363	3.96396
1	M	64	15	9	NA	0	1	1	0	0	1	0	0	0	0	0	0	0	1	1	1	1	1	0	25.53	15	43.9	5.07	3.62	197.29	123.08	152	36.0552	79	39	37	64	501	279	0.35	0.012	0.128	68	34.85	1567	1.30263	9.91013	3.10557	5.99448
0	F	51	NA	NA	7	0	1	0	0	0	1	1	0	1	1	0	0	0	0	0	0	0	0	0	24.8	11.3	33.9	4.09	11.6	1047.48	80.04	295	28.42	43	28	57	81	435	208	1.24	0.05	0.035	189.6	86.14	681	1.10169	0.775572	1.3743	0.792241
0	M	38	NA	NA	7	0	1	1	0	0	0	0	0	0	1	0	0	0	0	0	0	1	0	0	36.11	15.8	47.7	5.33	8.35	634.6	115.23	267	80.327	26	40	74	72	NA	56	NA	0.003	NA	82.7	42.8	NA	0.951311	0.819108	0.751653	0.831138
0	M	61	NA	NA	21	0	1	1	0	0	0	0	0	0	1	1	0	0	0	0	0	0	0	0	27.68	11.6	35.9	3.88	11.9	1042.44	116.739	311	27.608	51	20	24	74	1178	255	61.04	0.015	0.147	155.2	93.82	2870	0.707395	1.05882	2.0857	1.05882
1	M	72	6	NA	NA	0	1	0	0	0	1	0	0	1	1	0	0	0	1	1	0	1	0	0	27.34	16.4	48.2	5.3	4.47	383.079	54.534	162	8.6271	79	27	6	68	439	571	20.42	0.113	37.12	274.9	5000	2000	1.21605	2.68603	1.70567	2.43848
1	F	75	29	NA	NA	0	1	1	0	0	1	0	0	0	1	0	0	0	1	1	0	1	0	0	NA	14.5	44.8	4.94	18.8	1752.16	103.588	248	18.6308	63	28	40	59	830	645	0.34	0.566	0.454	115.8	19.98	528.6	0.475806	0.273318	1.06559	0.280851
1	F	84	7	NA	NA	0	1	0	0	0	1	0	0	0	1	1	0	0	1	0	0	1	0	0	19.53	13.2	37.5	4.3	11.2	881.44	88.032	196	142.24	125	38	129	112	NA	382	NA	0.035	NA	46.1	41.35	NA	1.45918	2.0316	0.85869	1.75893
0	F	38	NA	NA	5	1	1	1	0	0	1	0	0	0	0	0	0	0	0	0	0	0	0	0	NA	9.27	30.8	4.49	12.6	1020.6	131.04	210	95.634	16	8	11	51	NA	28	NA	0.003	NA	274.5	73.88	NA	1.2381	1.43016	0.387383	1.2619
0	F	82	NA	NA	27	0	0	1	0	0	1	0	0	0	0	0	0	0	1	0	0	0	1	0	NA	10.5	33.1	4.2	12	1034.4	105.24	405	55.8	28	12	24	62	318	398	1.57	0.031	0.46	165.3	58.23	692.5	0.439506	0.321461	0.529794	0.394167
0	M	91	NA	NA	12	0	1	1	0	0	0	0	0	0	1	0	0	0	0	0	0	1	0	0	NA	12.3	37.2	4.16	17.7	1534.59	87.969	206	128.502	89	114	164	242	NA	91	30.6	0.047	0.088	257.3	58.42	293.4	0.645631	0.542588	0.83345	0.59322
0	M	47	NA	NA	8	1	1	0	0	1	0	0	0	0	0	0	0	0	0	0	0	1	0	0	26.12	13.6	39.3	4.31	9.36	821.808	59.3424	213	49.5144	31	24	65	57	321	51	NA	0.003	0.082	267.5	100.9	1026	1.31455	0.73295	1.36414	0.780983
1	M	73	35	24	NA	0	1	0	0	0	1	0	0	0	1	0	0	0	1	1	1	0	0	0	27.75	15.1	44.9	5.44	14.2	1367.46	23.572	382	26.838	37	33	44	83	783	65	4.6	0.013	0.04	17.8	1885	1364	0.890052	1.3792	1.39355	1.40845
0	M	70	NA	NA	18	0	1	1	0	0	1	0	0	0	1	0	0	0	1	0	0	0	0	0	34.6	13.6	43.8	5.55	5.64	471.504	60.912	122	26.9028	45	13	50	39	700	444	7.3	0.018	0.049	150	10.42	253.1	0.885246	0.677844	2.52234	0.91844
1	F	72	43	37	NA	0	1	1	0	0	1	0	0	0	1	0	1	0	1	1	0	1	1	0	29.38	11.4	34.3	4.05	8.76	634.224	190.968	184	44.9388	155	55	482	91	790	501	1.56	0.042	0.121	97.3	125.9	489	1.1087	1.91825	0.812171	1.80365
1	M	78	10	4	NA	1	1	1	0	0	1	0	0	0	0	0	0	0	1	1	0	1	0	0	NA	12.6	37.3	4.41	6.37	570.115	27.2636	272	35.7994	125	70	16	52	457	885	20.49	0.036	0.182	356.3	268.1	4895	1.03676	2.20456	1.226	2.08791
0	M	72	NA	NA	9	1	1	1	0	0	1	0	0	1	1	0	0	0	1	0	0	0	0	0	35	9.82	32.6	4.4	8.04	541.092	201.804	268	57.9684	39	27	34	80	NA	184	NA	0.021	NA	180.2	99.17	NA	0.88806	1.75005	1.25927	1.40547
1	M	62	26	8	NA	1	1	1	0	0	0	0	0	0	1	1	0	0	1	1	1	0	0	0	NA	12.5	37.2	4.66	10.6	932.8	76.214	180	45.58	29	18	23	58	437	166	0.51	0.009	0.109	158.2	37.28	1060	0.35	1.9134	2.64511	1.85849
0	F	67	NA	NA	15	1	1	1	0	0	0	0	0	1	0	0	0	0	0	0	0	0	0	0	NA	13.4	38.4	4.11	8.14	625.966	141.636	241	45.0956	15	9	27	72	699	74	1.93	0.007	0.051	196.5	1.5	NA	0.643154	1.34837	0.530579	1.15725
0	F	67	NA	NA	16	1	1	1	0	0	0	0	0	1	1	0	0	0	0	0	0	0	0	0	27.68	12.5	39.6	4.99	3.43	253.134	66.542	98.7	21.8491	32	18	19	52	400	390	0.25	0.007	0.069	27.2	10.88	430.8	2.64438	3.09749	1.80438	2.5656
0	F	71	NA	NA	13	1	1	1	0	0	1	0	0	1	1	0	0	0	0	0	0	0	0	0	NA	8.25	28.6	4.02	8.54	660.142	124.684	435	66.0142	13	11	43	46	289	24	2.5	0.016	0.098	24.2	7.9	35.94	0.512644	0.99918	1.02058	1.03396
1	F	62	5	0	NA	1	1	0	0	0	1	0	0	0	1	0	0	1	1	1	1	1	0	0	27.55	14.5	42	4.46	13.6	1161.44	148.24	120	45.696	80	37	222	121	1957	189	3.9	0.279	3.04	141.6	66.33	2000	0.875	1.47174	0.765231	1.36765
0	M	69	NA	NA	22	1	1	1	0	0	1	0	1	1	1	1	0	0	0	0	0	1	0	0	NA	15.9	46.6	5.4	7.47	428.778	242.775	107	67.1553	50	50	87	81	221	103	0.29	0.01	0.087	16.4	23.38	342.7	2.13084	1.34581	0.665125	1.17938
1	M	77	6	NA	NA	1	1	1	0	0	0	0	0	1	1	0	0	0	1	0	0	1	0	0	NA	14.3	42.4	4.87	11.3	1032.82	53.336	315	40.68	34	24	73	68	NA	138	NA	0.026	NA	251.2	NA	NA	1.1873	1.08791	1.46952	1.07965
1	F	61	13	4	NA	0	0	1	0	0	1	0	0	0	1	0	0	0	0	1	1	1	0	0	30	11.3	33.9	4.24	5.36	415.936	85.76	375	31.7312	91	27	668	322	642	2335	0.53	0.059	0.084	204.4	38.64	499.4	0.389333	3.92397	1.41476	3.24627
1	M	73	9	0	NA	0	1	1	0	0	0	0	0	0	1	1	0	0	1	0	0	0	0	0	NA	14.3	44.1	4.85	25.9	675.99	1838.9	166	22.1445	27	NA	9	NA	472	NA	60.66	NA	NA	189.3	180.5	130.9	0.740964	1.52294	0.414871	0.737452
0	F	85	NA	NA	14	0	0	0	0	0	1	0	0	1	1	0	0	0	1	0	0	0	0	0	32.89	11.1	32.7	3.7	14	1079.4	253.4	143	60.48	39	31	17	52	NA	132	0.4	NA	NA	7.4	31.74	516.1	1.40559	0.448448	0.900843	0.510714
0	M	49	NA	NA	10	1	1	1	0	0	1	0	0	0	0	0	0	0	0	0	0	1	0	0	NA	13.3	39.3	4.67	15.2	1401.44	69.008	313	45.144	43	38	63	71	252	142	0.18	0.007	0.062	31.9	34.63	237.2	1.35144	0.938428	1.13703	0.953947
0	M	81	NA	NA	29	0	1	1	0	0	1	0	0	1	1	1	0	0	1	0	0	0	0	0	19.53	9.08	28.8	3.42	32.3	2923.15	207.689	256	89.148	13	6	21	91	456	139	4.53	0.234	3.56	323.2	279.8	987.4	0.570312	0.307969	0.932461	0.374613
0	F	80	NA	NA	14	0	0	0	0	0	0	1	1	1	1	0	0	0	1	0	0	0	0	0	NA	11.5	35.4	4.26	5.63	301.205	197.05	234	63.619	43	27	47	34	360	61	0.4	0.028	0.566	69.2	29.83	760.8	1.37607	1.50805	1.19969	1.31616
0	M	74	NA	NA	15	1	1	0	0	0	1	0	0	1	1	0	0	0	0	0	0	1	0	0	NA	13.3	38.7	4.45	11.7	838.89	238.68	227	83.421	43	29	340	72	275	23	0.32	0.025	0.217	22.4	101.9	565.3	0.832599	1.52747	0.871243	1.35043
0	F	51	NA	NA	11	1	1	0	1	0	0	0	0	1	0	0	0	0	0	0	0	1	0	0	NA	13	37.7	4.36	5.31	376.479	105.138	232	45.7191	20	27	101	84	367	31	0.81	0.004	0.058	40.5	86.05	836	0.367672	1.74164	1.19478	1.85687
0	M	62	NA	NA	15	0	1	1	0	0	0	0	0	1	1	0	0	0	0	0	0	NA	0	0	25.89	15.2	43.9	5.01	5.67	451.332	79.947	173	33.6798	39	22	NA	48	330	146	0.63	0.009	0.148	69.8	160.4	1761	1.2948	1.03447	1.31607	1.04233
1	F	75	12	9	NA	NA	NA	NA	NA	NA	NA	NA	NA	1	0	1	0	1	1	1	0	1	0	0	27.06	8.07	25	2.74	20.9	1824.57	73.568	121	160.094	16	4	122	239	637	47	2.6	0.114	0.706	91	92.3	1074	1.16529	0.400993	0.0969555	0.373206
1	F	48	19	6	NA	0	1	1	0	0	0	0	0	0	0	0	0	0	0	1	0	1	0	0	NA	12.2	37	4.39	10.7	963	86.135	262	18.404	30	25	76	63	482	361	0.39	0.003	0.116	259.5	62.16	491.7	0.660305	1.86979	5.39377	1.8972
1	M	80	11	3	NA	0	1	1	0	0	0	0	0	0	0	0	0	0	1	0	0	0	0	0	28.34	13.2	39.6	4.37	14.1	1314.12	63.873	118	28.341	37	31	47	39	531	NA	0.56	0.029	0.326	278.6	21.8	2000	1.44915	1.66971	1.13616	1.63121
1	M	86	9	NA	NA	1	1	0	0	0	0	1	1	0	1	1	0	0	1	0	0	0	0	0	29.05	12.2	35.5	4.02	6.93	576.576	88.011	101	22.2453	57	15	17	42	470	825	1.13	0.038	0.566	119.4	0.038	1637	2.43564	1.64601	1.9111	1.60173
1	M	33	13	13	NA	0	1	1	0	0	0	0	0	0	0	0	0	0	NA	NA	NA	NA	NA	NA	NA	14.4	42.4	4.89	20.6	1860.18	127.514	316	66.95	NA	NA	NA	NA	NA	NA	NA	NA	NA	178.6	NA	NA	0.594937	1.05264	0.620105	1.03883
0	M	40	NA	NA	13	1	1	1	0	0	1	0	0	0	0	0	0	0	1	NA	NA	1	NA	NA	24.22	16.4	45.3	5.4	6.94	576.714	55.0342	123	47.7472	514	145	36	43	1550	5728	1.44	0.021	NA	290.3	96.65	15648	1.84553	0.836213	0.642157	0.881844
0	M	31	NA	NA	10	1	1	1	0	0	1	1	1	0	0	0	0	0	NA	NA	NA	1	NA	NA	31.14	14.7	44.8	5.44	4.79	376.015	71.85	144	29.6501	91	91	114	63	281	97	0.47	0.006	0.128	37	68.93	1398	2.42361	1.65686	1.75229	1.61169
1	F	55	50	12	NA	0	1	0	0	0	0	0	1	0	1	0	0	0	NA	NA	NA	0	NA	NA	31.14	12.9	39	4.68	3.32	287.512	31.2412	164	12.5828	30	19	33	78	430	141	0.43	0.004	0.075	152.5	25.95	604.8	1.21341	3.20613	5.45507	3.31325
0	F	39	NA	NA	9	1	1	0	0	0	0	0	0	1	0	0	0	0	NA	NA	NA	0	NA	NA	35	11.9	39.8	4.75	9.4	687.14	153.22	340	91.744	8	7	47	139	NA	18	NA	0.003	NA	38	1.5	NA	0.835294	1.31008	0.633982	1.18085
1	F	36	53	11	NA	1	1	0	0	0	0	0	0	0	0	0	0	0	NA	NA	NA	1	NA	NA	NA	11.5	35.3	4.49	20.1	1915.53	67.938	145	23.316	31	24	68	64	480	17	0.2	0.007	3.35	422.2	403.5	NA	1.54483	0.862884	4.45145	0.965174
0	M	56	NA	NA	8	1	1	0	0	0	0	0	0	0	1	0	0	0	1	NA	NA	1	NA	NA	NA	15.8	45.6	4.96	10.2	814.98	100.368	154	96.084	71	44	185	105	283	81	NA	0.025	0.294	89	35.73	630.4	1.61688	0.65315	0.366419	0.633333
1	M	64	14	4	NA	0	1	0	0	0	0	0	0	0	1	0	0	0	1	NA	NA	1	NA	NA	NA	15.7	45.5	5.19	6.82	468.534	154.814	183	53.8098	363	268	204	107	774	1035	5.65	0.009	NA	129.2	NA	2000	2.84153	3.10223	2.67591	2.49267
1	M	55	5	1	NA	1	1	1	0	0	0	0	0	1	1	0	1	0	1	NA	NA	NA	NA	NA	35	13.2	42.3	5.28	6.63	498.576	100.113	157	56.6202	47	NA	NA	NA	377	1083	0.72	0.024	NA	50.7	NA	536.9	1.16561	1.30449	0.602629	1.12368
1	M	55	52	52	NA	1	1	0	0	0	0	0	0	0	0	1	0	1	1	0	0	0	0	0	24.7	5.84	18.1	2.06	11.4	859.56	182.4	106	71.136	NA	8	11	NA	166	19	NA	0.043	NA	95.6	40.85	281.7	0.325472	1.27807	0.472756	1.03509
0	F	66	NA	NA	6	0	1	0	0	0	0	0	0	0	1	1	0	0	0	0	0	NA	0	0	NA	11.3	36	4.65	8.88	807.192	70.8624	229	9.0576	NA	NA	NA	NA	310	86	0.59	0.006	0.164	219.1	NA	50.98	1.07424	0.782565	1.47887	0.793919
1	M	75	11	2	NA	0	1	1	0	0	0	0	0	0	1	0	1	0	1	1	1	0	0	0	32.6	14.5	43.6	5.27	8.82	732.06	104.076	162	43.7472	40	19	21	80	NA	NA	NA	NA	NA	101.4	NA	NA	1.51852	3.51649	2.59271	3.15193
0	M	45	NA	NA	19	0	1	0	0	0	0	0	0	0	0	0	0	0	0	0	0	1	0	0	NA	18	51.5	5.97	23.2	2141.36	73.544	250	97.44	29	34	214	67	470	147	NA	0.003	0.261	276.6	4.04	2476	0.964	0.441962	1.14604	0.560345
0	M	56	NA	NA	11	0	1	1	1	0	0	0	0	1	1	0	0	0	1	0	0	0	0	0	NA	16.6	49.6	6.17	6.68	386.104	261.188	237	15.5644	36	22	58	45	NA	33	NA	0.009	0.287	131.1	57.54	NA	1.93671	1.23389	3.84983	1.00449
0	M	58	NA	NA	44	0	1	1	0	0	0	0	0	0	0	0	0	0	0	0	0	1	0	0	NA	9.58	30.7	4.1	7.51	588.784	132.927	122	25.9095	26	10	161	188	355	65	4.33	0.01	0.614	190.9	145.2	1509	1.39344	0.768576	3.70574	1.04794
0	M	75	NA	NA	9	0	1	0	0	0	0	0	0	1	1	1	0	0	1	0	0	1	0	0	NA	14.2	42.3	4.81	10.5	961.8	26.775	160	57.75	100	86	75	104	NA	256	NA	0.058	NA	222.5	29.83	NA	1.6125	1.03406	1.39636	1.06667
1	M	67	9	7	NA	0	1	0	0	0	0	0	0	0	1	1	0	0	0	1	1	0	0	0	32.65	13.8	41.3	5.25	13.7	1238.48	64.801	290	59.732	27	57	48	66	841	138	NA	0.013	0.065	0.54	45	628.1	0.9	0.635657	0.517773	0.621898
0	F	47	NA	NA	20	0	1	1	0	0	1	1	1	0	1	0	0	1	1	0	0	0	0	0	NA	11.1	32.5	4.04	4.43	385.853	25.8269	187	29.5924	17	10	20	78	NA	100	NA	0.04	1.45	118.1	105	NA	0.935829	2.09925	2.81829	2.25734
1	M	77	9	4	NA	0	1	0	0	0	0	0	0	0	0	0	0	0	0	1	0	1	0	0	29.41	14.7	42.5	4.94	9.06	764.664	52.8198	175	85.9794	67	44	141	202	618	267	NA	0.014	0.755	217.2	143.2	1257	2.05143	1.56245	0.98448	1.49007
1	M	82	10	NA	NA	0	1	1	1	0	1	0	0	0	1	1	0	0	0	0	0	0	1	0	26.12	10.9	31.4	3.82	24.6	858.54	1227.54	230	344.4	32	22	17	62	NA	91	NA	0.047	NA	190	207.8	NA	0.686957	0.927039	0.262195	0.426829
0	M	54	NA	NA	9	0	1	1	0	0	1	0	0	0	1	0	0	0	0	0	0	1	0	0	NA	17.5	51.8	5.89	8.32	655.616	89.024	292	71.8016	76	70	68	57	NA	173	NA	0.008	NA	106.1	32.07	NA	1.21918	1.27697	0.663384	1.25
0	F	70	NA	NA	16	0	1	1	0	0	1	0	0	0	0	0	0	0	0	0	0	1	0	0	NA	12.3	34.7	3.95	12.2	1045.54	81.374	243	89.792	62	74	407	161	NA	59	NA	0.011	NA	191.5	161.5	NA	1.30864	1.45289	2.60602	1.59836
1	M	57	14	8	NA	0	1	1	0	0	0	0	0	0	1	0	0	0	1	1	1	1	1	0	26.02	15.5	43.8	5.03	17.4	1569.48	69.948	249	96.918	43	39	87	52	NA	295	24.64	0.007	0.133	212.9	47.64	4051	1.01205	1.65549	1.50907	1.59195
1	M	59	70	2	NA	1	1	1	0	0	0	0	0	0	1	0	0	1	0	1	0	1	0	0	NA	13	39	4.84	6.21	489.969	77.625	249	51.543	67	38	88	60	440	484	1.62	0.015	0.128	136.7	46.53	523	0.351004	2.71842	0.827658	2.54428
1	M	24	22	12	NA	0	1	1	1	0	1	0	0	0	0	0	0	0	0	0	0	0	0	0	27.68	14	41.4	4.99	11.8	1050.2	57.112	206	66.552	24	28	12	61	402	91	0.92	0.006	0.138	46.5	48.5	1010	0.699029	1.85119	0.554814	1.72881
0	F	81	NA	NA	24	1	1	1	0	0	0	1	0	1	0	0	0	0	0	0	0	0	0	0	25.71	12.2	36.3	4.05	7.45	652.62	64.7405	186	24.2125	19	13	34	48	203	59	8.96	0.016	NA	125	66.09	NA	0.591398	0.254047	1.80907	0.485906
1	M	79	18	NA	NA	0	1	0	0	0	0	0	0	1	1	1	1	1	0	1	1	0	0	0	NA	12.4	36.6	4.11	6.46	535.534	55.879	160	51.2278	21	8	16	82	NA	169	2.2	0.065	NA	170.9	66.55	NA	0.51875	3.11554	0.982591	2.72446
1	F	95	7	NA	NA	0	1	0	0	0	0	0	0	0	1	0	1	0	0	0	0	0	0	0	17.77	11.4	33.5	3.79	10.6	949.76	64.13	280	39.432	35	14	13	61	NA	403	NA	0.088	NA	119.7	950.7	NA	0.582143	0.605513	0.594056	0.620755
0	M	77	NA	NA	14	0	1	1	0	0	1	0	0	0	0	0	0	0	0	0	0	1	0	0	26.26	13	39	4.71	13.6	1183.2	93.84	321	72.488	69	105	138	139	370	19	48.2	0.009	NA	148	35.26	NA	0.725857	0.376247	1.3458	0.505147
1	M	67	30	13	NA	0	1	1	0	0	1	0	0	0	0	0	0	0	1	1	0	1	0	0	28.91	16.3	51.1	6.45	18.5	1733.45	69.745	420	43.29	84	111	147	98	330	76	0.91	0.005	0.085	8.5	22.87	1129	0.433333	0.546056	0.810534	0.551351
0	M	65	NA	NA	7	1	1	1	0	0	0	0	0	1	1	1	0	0	0	0	0	1	0	0	NA	13.3	39.5	4.99	10.3	853.87	120.51	130	52.221	47	40	97	65	NA	614	NA	0.03	NA	120.5	77.58	NA	1.71538	0.898966	2.08881	0.980583
1	M	71	15	14	NA	1	1	1	0	0	0	0	0	1	1	0	0	0	1	1	0	1	1	0	24.69	15.3	43.4	4.93	14.8	1295	120.916	239	59.496	64	45	219	126	NA	812	12.29	0.017	NA	286	123.5	NA	1.30962	0.730811	1.21985	0.756757
1	F	52	14	1	NA	0	1	1	0	0	0	0	0	0	1	0	0	0	0	0	0	0	1	0	NA	14	40	4.48	1.8	28.62	120.6	86.6	27.9	51	33	42	63	NA	NA	NA	0.006	NA	29.3	89	NA	1.24711	44.5657	1.60079	7.61111
0	F	64	NA	0	35	1	1	0	0	0	0	0	0	1	1	0	0	0	0	1	0	0	0	0	34.6	11.2	34	4.03	39.7	1599.91	2235.11	506	71.063	16	9	21	79	487	76	8.88	0.059	0.319	242	92.57	393.7	0.695652	1.35143	0.668449	0.589421
0	F	58	NA	NA	14	0	1	0	0	0	0	0	0	1	1	1	0	0	0	0	0	0	0	0	39.06	13.5	41	5.45	4.3	210.7	171.57	325	46.01	20	10	38	95	NA	68	NA	0.003	NA	73.6	5.96	NA	1.12615	1.06052	1.57092	1.18372
1	F	79	8	NA	NA	0	1	0	0	0	0	0	0	0	0	1	1	0	0	0	0	0	0	0	31.25	9.69	30	3.44	11.5	1045.35	64.63	247	33.695	39	17	16	78	NA	39	NA	0.048	NA	21.4	231.6	NA	1.07692	0.516499	1.09937	0.558261
0	M	39	NA	NA	10	1	1	0	0	0	1	0	0	0	1	0	0	0	0	0	0	1	0	0	30.7	14.9	43.9	4.78	10.9	926.5	86.982	212	69.433	31	49	210	116	551	104	NA	0.006	0.11	113.8	27	2000	1.96226	1.10353	1.64622	1.22936
1	M	44	13	4	NA	1	1	1	0	1	0	0	0	0	0	0	0	0	1	1	0	1	0	0	31.83	17.6	50.4	5.47	13.8	1232.34	104.466	212	40.848	63	150	127	58	795	206	21.66	0.015	0.157	53.6	43.2	1493	0.641509	1.02313	0.976792	0.963768
0	M	38	NA	NA	7	0	1	1	0	0	1	0	0	0	0	0	0	0	0	0	0	1	0	0	NA	16.3	44.9	5.3	10.4	866.32	121.68	280	48.152	46	154	184	56	NA	114	NA	0.003	NA	114	NA	845.3	1.49643	0.545784	0.654627	0.574038
1	M	71	30	3	NA	1	1	1	0	0	1	0	0	1	1	0	0	0	0	1	0	1	0	0	NA	12.7	39.2	5.55	10.1	852.44	123.22	204	32.825	54	40	246	95	326	234	1.82	0.008	0.212	252	153.7	476	2.17647	1.17389	2.52506	1.19802
1	F	76	25	0	NA	0	1	1	0	0	1	0	0	1	1	1	0	0	0	1	1	1	0	0	30.86	14.8	45.2	5.79	10.8	976.32	68.148	266	34.236	75	27	50	47	NA	611	NA	0.246	NA	222.1	94.7	NA	0.703008	0.537631	1.50565	0.671296
0	F	50	NA	NA	44	0	1	1	0	0	0	0	0	0	0	0	0	0	0	0	0	0	0	0	23.44	12.1	36.8	4.52	11.9	1035.3	76.041	189	64.974	23	11	9	90	494	80	5.67	0.006	0.355	103.9	56.63	195	1.60847	0.480943	0.791483	0.653782
0	M	77	NA	2	25	0	1	1	0	0	0	0	0	0	1	0	0	0	0	0	0	0	0	0	NA	15.1	45.2	5.16	10.8	973.08	62.424	236	40.716	37	19	18	34	NA	185	4.8	0.011	NA	144	60.52	NA	0.720339	0.739092	0.701709	0.760185
0	M	49	NA	NA	33	1	1	1	0	0	0	0	0	0	0	0	0	0	1	0	0	1	0	0	24.22	15.1	43.9	4.99	7.36	669.76	45.9264	311	19.0624	29	44	101	49	440	124	1.42	0.004	0.075	130.5	11.54	3241	0.575563	1.79285	0.366187	1.71196
0	M	53	NA	NA	10	1	0	0	0	1	0	0	0	0	0	0	0	0	0	0	0	0	0	0	27.33	14.1	42	4.72	2.61	164.169	71.514	167	22.7853	19	13	35	57	NA	88	0.76	0.007	NA	12.8	8.23	NA	1.37725	1.9534	1.75302	1.56322
0	F	43	NA	NA	11	1	1	0	0	0	0	0	0	1	0	0	0	0	1	0	1	0	0	0	44.53	9.89	32.7	4.72	20	1680	189	431	117.2	21	26	57	102	NA	53	1.26	0.088	4.36	357.9	587.9	NA	1.83991	0.740452	1.4294	1.135
0	M	55	NA	NA	52	0	1	1	0	0	0	0	1	1	1	0	0	0	0	0	0	1	0	0	30.96	15.8	46.8	5.17	6.13	472.01	117.083	149	20.5355	76	48	13	36	456	484	1.41	0.007	0.074	136.4	10.03	1248	2.06711	1.57492	3.20065	1.77814
1	M	67	9	1	NA	0	1	0	0	0	1	0	0	1	0	0	0	0	1	1	1	1	0	0	NA	17.3	50.8	5.45	11.4	890.34	89.49	223	148.2	37	36	62	54	540	87	5.36	0.029	3.7	137.6	177.6	920.2	0.587444	1.29245	0.321296	1.08772
1	M	68	32	5	NA	0	1	1	0	0	0	0	0	0	0	0	0	0	1	0	1	0	0	0	20.2	11.4	34.8	4.18	8.05	693.105	38.157	352	44.114	11	12	26	88	164	690	7.05	0.113	21.76	71.1	72.72	1527	0.528409	0.709457	0.860498	0.725466
0	M	64	NA	NA	15	1	1	1	0	0	1	0	0	0	1	0	0	0	0	0	0	1	0	0	25.8	13.8	41.6	4.68	7.1	629.06	51.049	205	27.193	23	27	87	62	429	32	4.8	0.005	0.46	37.8	30.35	1975	1.40976	0.975765	1.84912	1.06338
1	M	55	22	22	NA	1	1	1	0	0	0	0	0	0	0	0	0	0	0	0	0	1	0	0	27.68	17.2	51.4	5.64	4.75	419.9	30.4475	255	22.2775	126	105	318	65	656	231	0.44	0.02	0.335	25	27.9	3788	0.854902	5.02222	2.70026	4.77895
0	F	64	NA	NA	17	0	1	0	0	0	0	0	0	1	1	0	0	0	1	0	0	1	0	0	24.97	11.6	34.6	3.96	5.4	433.08	72.36	385	32.346	31	24	97	71	NA	43	NA	0.008	NA	65.2	2.83	NA	0.587013	1.05393	2.05568	1.49074
0	M	75	NA	NA	24	0	1	0	0	0	0	0	0	1	1	0	0	0	1	0	0	0	0	0	31.14	16.1	49.6	5.24	9.91	855.233	46.2797	348	84.9287	52	26	14	27	261	564	NA	0.014	0.053	101.4	70.4	245.3	0.54023	0.657821	0.342175	0.671039
0	F	44	NA	NA	15	0	1	1	0	0	1	0	0	0	0	0	0	0	0	0	0	0	0	0	33.29	10.5	33	3.68	4.43	365.032	52.717	225	23.3904	31	18	24	57	436	59	0.44	0.008	0.136	178.6	76.07	166.9	2.00889	1.2913	1.8299	1.35892
0	F	63	NA	NA	17	1	1	1	0	0	1	0	0	0	1	0	0	0	0	0	0	1	0	0	NA	13.2	40.2	4.35	4.63	374.567	58.801	140	27.2244	43	24	165	57	541	175	NA	0.004	0.029	13.3	12.12	783.8	1.64286	2.82831	10.0156	3.21814
1	M	59	11	4	NA	1	1	1	0	0	0	0	0	0	0	0	0	0	1	1	1	1	0	0	32.32	15	45.8	5.17	9.63	676.026	234.972	481	44.9721	38	28	83	78	1697	73	5.08	0.014	0.08	302.6	294.4	1334	0.334719	4.08234	3.78968	3.10488
1	M	55	5	5	NA	1	1	1	0	0	0	0	0	0	1	0	0	0	0	0	0	1	0	0	31.93	13.3	40.4	4.7	10.4	927.68	62.296	393	47.216	24	21	75	48	428	178	0.65	0.011	0.752	336.8	79.75	472.8	1.35878	1.22348	1.18869	1.20192
0	M	41	NA	NA	7	0	1	1	0	0	0	0	0	0	0	0	0	0	0	0	0	1	0	0	31.79	13.8	41	4.81	19.7	1830.13	81.755	272	52.402	149	119	34	94	NA	58	NA	0.003	NA	229.6	6.41	NA	1.16912	0.32236	0.67681	0.348223
0	M	61	NA	NA	13	1	1	1	0	0	0	0	0	1	1	0	0	0	0	0	0	1	0	0	29.41	14.9	44.2	5.12	11.1	934.62	102.564	312	65.046	51	36	85	85	284	51	12.58	0.012	0.085	257.3	277.2	1435	0.676282	0.786647	0.529299	0.763964
0	M	55	NA	NA	8	0	1	1	0	0	0	0	0	0	0	0	0	0	0	0	0	1	0	0	25.95	13.5	39.8	4.68	12.5	1148.75	49.375	296	47.375	63	75	35	61	182	170	NA	0.01	0.126	120.2	124.9	538.5	1.15203	0.616943	1.08613	0.6392
0	M	54	NA	NA	13	1	1	1	0	0	0	0	0	0	0	0	0	0	0	0	0	1	0	0	27.68	14.7	43.7	5.37	5.85	511.29	40.716	155	31.239	53	46	179	77	360	72	NA	0.003	0.119	92.4	29.12	625.6	2.52903	0.911893	1.31273	1.11624
0	M	53	NA	NA	9	0	1	1	0	0	0	1	0	1	1	0	0	0	0	0	0	1	0	0	27.55	11.3	36.7	5.51	10.8	1018.44	34.128	246	25.92	36	39	101	76	NA	97	NA	0.018	NA	133.4	61.73	NA	1.42683	0.530192	3.10679	0.665741
0	M	36	NA	NA	9	0	1	1	0	0	0	0	0	0	0	0	0	0	0	0	0	1	0	0	27.44	14.4	42.4	4.73	6.47	504.66	105.461	241	34.4851	82	54	206	56	NA	643	NA	0.003	NA	107.7	65.18	NA	1.73029	1.65982	1.33553	1.51777
1	M	81	21	7	NA	0	1	0	0	0	0	1	1	0	1	1	0	0	0	0	1	1	0	0	29.41	13.4	40.6	4.65	15.5	1391.9	90.675	154	56.575	61	35	57	70	434	177	0.61	0.009	4.66	293.6	124.4	NA	1.22078	1.01545	0.520583	0.954839
1	M	69	23	7	NA	1	1	1	0	0	0	0	0	0	1	1	0	0	1	0	1	1	0	0	33	18.1	53.3	6.21	7.01	514.534	143.705	223	38.8354	110	75	74	61	785	146	8.62	0.01	0.154	168.2	232.6	2622	0.506726	3.19493	0.0218872	2.42511
0	M	57	NA	NA	9	0	1	1	0	0	1	0	0	1	1	0	0	0	0	0	0	1	0	0	NA	15.7	47.8	5.69	4.66	335.986	94.132	236	33.4122	60	28	24	66	352	359	NA	0.009	0.043	174.9	133.1	373.5	1.54237	1.66278	1.53704	1.48927
0	M	60	NA	NA	8	0	1	1	0	0	0	0	0	0	1	0	0	0	0	0	0	1	0	0	NA	14.5	44.5	5.15	7.83	681.993	63.8928	294	34.452	184	166	155	47	384	852	0.83	0.015	NA	98.6	66.4	1345	1.66667	1.24696	1.71499	1.28991
0	M	71	NA	NA	24	1	1	1	0	0	1	0	0	1	1	1	0	0	0	0	0	0	0	0	NA	12.5	36.8	4.24	7.21	617.897	60.2756	170	40.8807	53	55	42	89	535	61	0.21	0.009	0.022	261.3	128.1	511.8	0.776471	0.523704	1.45961	0.636616
1	M	67	7	2	NA	0	1	1	0	0	0	0	0	0	0	0	0	0	1	1	1	1	0	0	NA	14.5	41.2	4.53	7.81	693.528	49.7497	255	34.2859	90	49	48	75	3130	548	6.66	0.024	0.389	158.5	343.7	20000	0.385098	2.34583	1.56309	2.22791
0	F	62	NA	NA	5	1	1	1	0	0	1	1	0	0	0	0	0	0	0	0	0	0	0	0	28.44	13	39.9	5.01	4.26	231.318	150.804	232	40.257	47	21	31	63	NA	24	NA	0.005	NA	169.9	38.11	NA	1.03879	0.999952	0.637554	0.734742
1	F	64	25	12	NA	0	1	0	0	0	1	1	0	0	1	0	0	0	1	1	0	1	0	0	39.06	13.1	38.8	4.2	8.87	760.159	101.118	323	22.7072	47	18	71	79	812	114	3.84	0.039	0.055	234.5	153	207.1	0.318885	1.69051	1.65234	1.51071
0	M	49	NA	NA	5	0	0	1	0	0	0	0	0	0	0	0	0	0	1	0	0	1	0	0	NA	16.5	47.9	5.49	15	1260	109.5	384	125.1	63	28	56	56	NA	550	NA	0.011	NA	31.5	52	NA	1.02083	0.849206	0.634492	0.833333
0	M	53	NA	NA	26	1	1	1	0	0	0	0	0	0	0	0	0	0	1	0	0	1	0	0	NA	14.1	45.3	6.52	11	981.2	67.32	295	49.72	182	124	85	88	636	157	0.77	0.046	0.181	233.9	176.4	937.5	0.983051	0.452409	1.48692	0.741818
0	M	41	NA	NA	6	1	1	0	0	0	0	0	0	0	0	0	0	0	0	0	0	1	0	0	26.12	15.4	44.8	5.06	6.87	528.99	126.408	232	28.854	93	67	162	108	NA	973	NA	0.004	NA	96.9	55.37	NA	1.35345	0.927055	1.5095	0.950509
1	M	61	9	NA	NA	0	0	0	0	0	0	0	0	0	1	1	0	0	1	1	1	1	0	0	NA	16.1	47.4	5.31	11.1	949.05	39.294	90.2	111	115	33	56	63	NA	972	NA	0.116	NA	142	452.7	NA	1.50776	1.0335	0.558892	1.01802
1	M	72	11	7	NA	0	1	0	0	0	0	0	0	1	1	0	0	0	1	0	1	1	0	0	28.4	14.1	40.3	4.84	13.3	1162.42	97.09	200	65.569	77	76	114	143	NA	301	2.71	0.203	4.02	215.7	237.1	2000	1.06	2.69776	1.28668	2.45865
1	F	86	11	NA	NA	0	1	1	0	0	0	0	0	0	1	0	1	0	0	0	0	1	0	0	29.38	15.1	45	5.94	4.31	302.993	96.544	188	28.4891	91	25	34	103	338	46	NA	0.026	0.071	149.1	68.88	329.8	1.90426	4.22782	0.766609	3.24826
0	F	35	NA	NA	31	1	1	1	0	0	0	0	0	0	0	0	0	0	0	0	0	1	0	0	35.55	14.5	44.4	4.81	18.6	1525.2	230.64	275	90.396	114	73	806	222	223	79	4.42	0.006	0.27	66.7	27.07	575.2	0.887273	0.387392	0.632395	0.543011
1	F	51	20	11	NA	1	1	0	0	0	0	0	0	1	0	0	0	0	1	1	0	0	0	0	26.66	11.4	35.6	5.02	14.9	1256.07	156.45	268	74.202	23	18	38	117	NA	111	0.95	0.064	0.06	84.2	13.84	304.3	0.783582	0.638331	0.261581	0.608725
0	M	47	NA	0	16	0	1	0	0	0	0	0	0	0	0	0	0	0	1	0	0	1	0	0	32.14	17	49.2	5.7	9.49	769.639	73.5475	204	81.8987	96	55	103	94	783	1679	0.27	0.048	1.19	313.4	196.1	1736	1.55882	1.1198	0.122639	1.13804
0	F	36	NA	NA	6	1	1	1	0	0	1	0	0	0	0	0	0	0	0	0	0	1	0	0	NA	13.1	37.6	4.66	6.18	344.226	235.458	327	34.5462	124	95	64	64	437	136	NA	0.006	0.03	46	8.02	309.7	1.17431	2.48052	1.75226	1.84466
0	F	73	NA	NA	14	0	0	1	0	0	1	1	1	0	1	1	0	0	0	0	0	1	0	0	NA	11.4	34.9	4.47	4.9	277.34	115.15	350	92.61	35	28	79	74	NA	88	NA	0.015	NA	204.3	39	NA	1.22	3.22045	0.626239	2.20408
0	F	59	NA	NA	20	1	1	0	0	0	0	1	0	0	0	0	0	0	0	0	0	1	0	0	NA	13.5	39.4	4.64	13.5	1136.7	116.64	482	116.64	72	90	165	131	362	931	4.09	0.011	0.06	126.1	79.88	1121	0.721992	0.744075	0.58612	0.896296
1	F	80	10	NA	NA	0	1	0	1	0	1	0	0	0	1	0	0	0	1	0	0	1	0	0	NA	15.1	45.2	5.15	10.7	986.54	49.327	236	31.458	62	31	31	44	NA	250	NA	0.035	0.158	106.2	58.1	1308	1.03814	1.96425	2.33845	2.02804
1	F	75	5	NA	NA	0	1	0	0	0	1	0	0	1	1	0	1	0	1	0	0	0	1	0	58.5	13.2	45.2	5.76	3.65	269.005	66.065	280	23.141	59	14	48	71	337	180	NA	0.041	0.296	59.3	43.59	109.7	0.903571	1.10719	1.83975	1.2
0	M	81	NA	NA	13	0	1	1	0	0	1	0	0	1	1	0	0	0	0	0	0	1	0	0	NA	14.3	44.1	4.95	7.55	628.16	62.4385	183	62.212	84	34	56	57	1184	457	NA	0.036	0.033	180.1	277.2	471	1.10929	1.35515	0.532375	1.25695
0	F	40	NA	NA	8	1	1	1	0	0	0	0	1	0	0	0	0	0	0	0	0	1	0	0	NA	12.8	38.3	4.64	7.09	562.237	119.112	329	24.1769	98	70	76	65	NA	104	0.57	0.005	0.06	229.8	77.35	628.5	1.45593	1.90066	1.48154	1.67842
0	M	67	NA	NA	16	0	1	1	0	0	0	0	0	1	1	1	0	0	0	0	0	0	0	0	NA	16	49.6	6.56	10.5	893.55	82.635	596	69.93	10	8	19	127	539	53	1.9	0.006	0.152	119.9	36.36	1283	0.369128	0.525365	0.830888	0.685714
0	M	65	NA	NA	19	0	1	1	0	0	0	0	0	1	0	0	0	0	1	0	1	0	0	0	NA	12.6	37.8	4.61	10.9	957.02	52.102	311	78.044	42	18	26	35	468	213	3.29	0.099	0.187	52.4	73.29	1270	0.858521	0.863305	1.26206	0.990826
1	M	79	20	11	NA	1	1	1	0	0	1	0	0	0	1	1	0	1	1	1	1	0	0	0	25.95	13	39	4.61	12.9	1110.69	115.455	312	59.727	31	22	35	64	400	176	0.46	0.018	0.127	13.7	132.6	793.2	0.163782	1.23629	0.335225	1.10078
1	M	68	35	NA	NA	0	1	1	0	0	0	0	0	0	0	0	0	0	1	1	0	1	0	0	NA	15.5	44.9	5.08	8.44	669.292	129.976	197	43.2128	141	43	27	87	206	408	0.46	0.055	0.067	132.4	131.2	130.7	0.761421	1.6322	0.941804	1.40995
1	M	67	21	13	NA	0	1	0	0	0	1	0	0	0	1	0	0	0	0	1	0	1	0	0	NA	12.3	36.5	4.49	7.96	560.384	166.364	289	66.5456	46	31	119	52	685	161	0.81	0.025	0.081	116.8	7.87	1375	0.314533	1.56857	0.44902	1.21482
0	F	49	NA	NA	11	0	1	0	0	0	1	0	0	1	0	0	0	0	0	0	0	1	0	0	NA	14.5	44.2	5.23	15.3	1035.81	402.39	308	74.664	44	58	116	118	NA	19	NA	0.003	NA	87.1	35.11	NA	0.980519	0.585928	0.81836	0.895425
1	M	50	18	NA	NA	0	1	1	0	0	1	0	1	0	0	0	0	0	0	0	0	1	0	0	NA	15.2	44.4	5.1	5.58	377.208	137.268	99.5	38.9484	47	35	67	32	594	1009	0.42	0.005	1.04	121.8	136.1	2000	4.91457	3.58778	1.57611	2.81362
0	M	56	NA	NA	11	0	1	0	0	0	0	0	0	1	1	0	0	0	1	0	0	0	0	0	NA	12.9	38.4	4.89	7.44	598.92	94.488	113	48.36	43	25	36	51	NA	559	NA	0.059	NA	18.8	147.9	NA	1.78761	0.703261	1.80614	0.869624
0	M	45	NA	NA	24	1	1	0	0	0	1	0	0	0	0	0	0	0	0	0	0	1	0	0	29.39	14.4	41.5	4.89	6.69	468.969	142.497	193	52.9848	90	50	44	63	1301	249	2.43	0.009	0.069	123.9	22.46	755.2	1.14508	1.19706	1.5543	1.35127
1	M	64	5	5	NA	1	1	1	0	0	0	0	0	0	0	0	0	0	0	0	0	1	0	0	32.65	16.7	48.4	5.86	11.4	942.78	120.84	234	69.882	89	28	55	38	781	1707	1.35	0.018	0.258	165	98.7	946.5	1.23932	1.06184	0.967746	1.01754
0	F	54	NA	NA	32	0	0	0	0	1	0	0	0	1	1	0	0	0	0	0	0	0	0	0	33.3	12.8	39.8	4.85	10.8	894.24	131.76	351	36.936	14	13	35	102	NA	23	1.82	0.023	0.223	34.1	6.34	528	0.660969	1.08472	1.92224	1.15741
0	M	57	NA	3	25	0	1	1	1	0	0	0	0	0	1	0	0	0	0	0	0	1	0	0	36.33	13.9	40	4.65	4.61	382.169	59.008	171	18.1173	50	34	121	68	NA	551	1.24	0.014	0.239	70.6	71.08	1161	1.38596	0.593481	2.47112	0.802603
0	M	72	NA	NA	7	0	0	1	0	0	0	0	0	1	0	1	0	0	0	0	0	0	0	0	20.28	10.5	32.1	3.5	8.89	776.986	87.9221	309	23.2918	20	14	27	112	449	43	1.72	0.023	0.059	28.1	NA	247.1	0.906149	0.699356	4.0276	0.995501
0	M	71	NA	NA	13	0	1	0	0	0	0	0	0	0	0	0	0	0	0	0	0	0	0	0	NA	14.4	43	4.66	16.5	1392.6	105.435	358	146.52	31	40	51	57	423	142	0.56	0.008	0.065	64.6	38.94	965.9	1.04749	1.07579	0.836036	1.05455
1	F	70	7	1	NA	0	1	0	0	0	0	0	0	0	1	0	0	0	1	1	0	1	1	0	NA	16.6	53.3	6.53	21	1978.2	102.48	233	17.094	38	21	201	102	749	275	5.48	0.013	0.785	392	52.54	598.2	1.06009	0.64223	2.91921	0.661905
0	M	38	NA	NA	6	1	0	1	0	0	0	0	0	0	0	0	0	0	1	0	0	0	0	0	NA	13.5	44.3	3.33	8.61	727.545	105.903	199	25.9161	32	14	43	59	458	184	0.37	0.003	0.777	391.5	11.06	985.4	1.20101	0.449286	1.66598	0.507549
1	M	65	32	32	NA	0	1	1	0	0	0	0	0	0	0	0	0	1	1	1	0	0	0	0	NA	10.6	31.5	3.76	12	1093.2	54.12	298	51.12	23	11	44	58	NA	367	2.52	0.059	0.863	273	163.6	1156	0.671141	0.721325	1.23517	0.803333
0	M	31	NA	NA	36	0	1	1	0	0	1	0	0	0	0	0	0	0	0	0	0	0	0	0	29.41	13.5	41.7	5.23	5.3	412.87	73.14	202	38.266	51	47	22	33	112	82	1.95	0.006	0.073	86.7	28.35	762.1	0.821782	1.01357	1.11818	1.36604
1	M	65	21	11	NA	0	1	0	0	0	1	0	0	0	1	0	0	0	1	0	1	1	0	0	NA	17.5	54.4	6.68	15.1	1371.08	74.141	151	60.098	110	30	25	84	1154	2619	6.27	0.389	0.3	208.5	99	1133	0.624503	0.855238	1.17891	0.860927
0	M	56	NA	NA	26	0	1	0	0	0	1	0	0	1	1	1	0	0	0	0	0	0	0	0	38.09	14.3	42.4	5.2	8.15	632.44	127.955	176	48.0035	53	24	33	63	982	937	3.51	0.003	0.079	80.4	9.77	340.3	1.31818	0.861679	1.71414	1.02086
0	F	57	NA	NA	6	1	1	0	0	0	1	0	0	0	0	0	0	0	0	0	0	1	0	0	NA	13.6	39.3	4.71	8.47	736.89	61.0687	226	48.0249	54	38	185	156	399	37	2.04	0.013	0.072	173.4	51.03	904.9	1.07965	0.940656	1.07075	0.951594
1	M	35	16	10	NA	0	1	1	0	0	1	0	0	0	0	0	0	0	0	1	0	1	0	0	28.4	15.2	46.9	6.06	5.27	422.127	56.916	125	45.6382	342	255	57	53	644	225	0.6	0.004	0.206	24.9	21.05	1565	1.552	3.61128	1.30272	3.074
0	M	24	NA	NA	7	0	1	0	0	0	0	0	0	0	0	0	0	0	0	0	0	1	0	0	NA	14.3	40.3	4.75	10.9	757.55	174.4	276	142.79	112	309	176	127	NA	427	NA	0.003	0.082	131.3	3.14	117.5	1.15942	1.61764	0.60105	1.3211
1	M	56	41	23	NA	1	1	0	0	0	0	0	0	0	0	1	0	0	1	1	1	0	0	0	NA	11.8	36	4.54	8.96	811.776	60.48	228	22.1312	44	34	50	32	553	77	1.2	0.007	0.258	184.7	167.4	932.2	0.688596	0.671693	1.21155	0.717634
0	M	57	NA	NA	7	1	1	1	0	0	0	0	0	0	1	0	0	0	0	0	0	1	0	0	NA	13.4	40.7	4.76	8.73	746.415	91.665	301	31.3407	88	71	145	113	500	375	1.55	0.009	0.077	310.3	98.02	1211	1.34551	1.83279	1.53264	1.67239
1	M	29	9	0	NA	NA	NA	NA	NA	NA	NA	NA	NA	0	0	0	0	0	1	1	0	1	0	0	32.4	11.1	34.2	4.08	44.5	4071.75	228.73	243	133.055	27768	1338	108	105	18622	10162	19.66	0.18	15.74	296	458	20000	0.26749	0.685393	0.820638	0.685393
0	F	40	NA	NA	15	0	0	1	1	0	0	0	0	0	0	0	0	0	0	0	0	0	0	0	NA	10.7	35	4.93	9.15	806.115	61.122	352	44.835	19	25	49	37	NA	NA	6.44	NA	0.088	22.3	NA	273.3	0.389205	0.608898	1.2618	0.889617
0	M	54	NA	NA	7	1	1	1	0	0	0	0	0	0	0	0	0	0	0	0	0	0	0	0	NA	12.6	36.4	4.31	7.41	598.728	101.517	212	37.5687	51	26	NA	50	402	1897	0.79	0.167	3.08	327	NA	1131	2.07547	0.627026	1.67536	0.751687
0	F	62	NA	NA	16	0	1	0	0	0	0	0	0	1	1	0	0	1	1	0	0	0	0	0	NA	9.26	28.3	3.48	7.87	584.741	103.097	344	94.44	39	14	NA	92	366	43	0.88	NA	0.447	32.7	NA	308.6	0.869186	0.568303	0.836531	0.796696
1	F	83	4	NA	NA	0	1	0	0	0	1	0	0	1	1	1	0	1	1	0	0	0	1	0	NA	18	53.4	5.78	6.54	458.454	126.222	151	64.5498	52	18	57	75	742	809	NA	0.067	0.339	106.4	74.82	1564	0.900662	1.20571	0.686261	0.981651
1	F	54	5	3	NA	1	1	1	0	0	0	0	0	0	1	0	0	0	1	1	0	1	0	0	27.3	11.7	34.9	4.1	9.2	787.52	80.04	125	50.14	66	22	198	151	NA	686	NA	0.062	0.939	182.7	179.4	2000	1.592	2.04978	2.19573	1.92391
1	F	74	3	NA	NA	1	1	0	0	0	1	0	0	1	1	1	0	0	1	1	0	0	1	0	NA	13.6	41	4.77	16.3	1424.62	125.836	248	74.654	20	12	11	NA	305	24	NA	0.128	NA	261.1	584.3	1171	0.592742	0.572835	0.305698	0.544785
1	M	88	0	NA	NA	NA	NA	NA	NA	NA	NA	NA	NA	0	1	0	0	0	1	1	0	1	0	0	NA	NA	NA	NA	NA	NA	NA	NA	NA	113	57	81	125	NA	1685	NA	1.21	NA	233.5	NA	NA	NA	NA	NA	NA
1	M	79	1	NA	NA	0	1	1	0	0	0	0	0	1	1	1	0	0	1	0	0	1	0	0	NA	10.1	33.2	4.81	4.33	391.432	29.6172	131	10.6951	66	38	19	50	NA	479	NA	0.025	NA	8.58	102.3	NA	NA	NA	NA	NA
1	F	64	4	3	NA	0	1	1	0	0	1	1	0	1	1	0	0	0	1	1	0	0	0	0	27.5	12.8	37.9	4.27	7.25	593.05	101.5	192	27.0425	44	32	32	95	NA	78	1.14	0.016	0.532	143.9	384.5	NA	1.26042	0.982042	2.79974	1.00414
1	M	83	5	NA	NA	1	1	0	0	0	0	0	0	0	1	1	1	0	1	0	0	1	0	0	27.34	12	35.7	3.63	6.73	475.138	164.212	160	28.3333	59	12	93	109	NA	101	NA	0.041	NA	44	123.2	NA	1.425	2.7738	0.831672	2.03566
1	M	66	2	1	NA	0	1	1	0	0	0	0	0	1	1	1	0	1	0	1	0	1	0	0	NA	11.6	33.8	4.02	16.7	1573.14	68.637	210	22.044	29	15	73	124	NA	922	NA	0.878	NA	291.6	44.23	NA	0.952381	1.02939	1.02395	1.02395
1	F	80	1	NA	NA	0	1	0	0	0	1	0	1	0	1	0	0	0	1	0	0	1	0	0	NA	3.68	12.1	1.76	8.7	736.89	64.815	255	61.944	443	514	95	NA	472	258	NA	0.049	0.909	18.8	88.89	57.43	0.933333	1.40007	0.666215	1.31034
1	M	79	5	NA	NA	1	1	1	0	0	1	0	0	0	1	1	0	1	1	1	0	1	1	0	NA	13.6	38.6	4.71	3.01	222.74	54.18	98.4	23.1168	49	21	296	NA	636	199	6.18	0.024	NA	154.3	NA	1643	3.54675	9.3245	5.35749	7.50831
1	F	59	4	2	NA	1	1	1	0	0	1	0	0	0	0	0	0	0	1	1	0	1	0	0	33.98	9.29	30	3.57	13.1	1188.17	81.351	353	37.204	66	43	NA	90	486	35	4.69	0.036	0.204	118.8	16.17	1366	0.756374	1.03982	1.14536	1.0229
1	M	87	5	NA	NA	1	1	1	0	0	1	0	0	0	1	0	0	0	1	0	0	1	0	0	NA	11.2	35.1	4.59	3.12	244.296	26.2392	157	38.376	68	32	60	60	357	311	0.32	0.024	0.208	93.8	139.7	196.4	1.17834	1.43997	0.837297	1.375
0	F	72	NA	NA	5	1	1	0	0	0	0	0	0	0	1	0	0	0	0	0	0	1	1	0	NA	14.4	41.9	4.8	5.86	458.252	83.798	166	41.6646	124	64	57	81	397	385	0.85	0.014	0.161	60.6	42.74	977.8	1.37952	1.97282	1.86489	1.79181
1	M	42	5	4	NA	1	1	1	0	0	1	0	0	0	0	0	0	0	0	0	0	0	0	0	NA	13.4	40.1	4.47	16	1348.8	121.92	234	117.92	53	38	49	50	NA	62	3.93	0.008	0.443	360.9	94.69	NA	0.623932	1.88938	0.69297	1.73125
1	F	81	5	NA	NA	0	1	0	0	0	1	0	0	0	1	0	1	0	1	0	0	1	1	0	NA	14.4	44.5	4.92	9.79	864.457	56.0967	224	57.4673	45	57	282	137	422	25	0.48	0.036	NA	162.2	NA	704.5	1.32143	0.848463	1.39714	0.886619
0	F	43	NA	NA	5	1	1	1	0	0	1	0	0	0	0	0	0	0	0	0	0	0	0	0	NA	6.66	22.1	3.52	1.78	132.61	32.752	126	10.4308	35	26	38	32	NA	40	NA	0.005	NA	136.1	NA	NA	1.5873	1.31884	2.84561	1.63483
1	M	84	1	NA	NA	1	1	0	0	0	0	0	0	0	0	0	0	0	1	0	0	1	0	0	NA	17.1	49.4	5.32	15.2	1279.84	197.6	379	37.24	118	60	51	NA	690	1306	3.9	0.02	3.73	436.5	850	2000	NA	NA	NA	NA
1	M	61	3	NA	NA	0	1	1	0	0	0	0	0	0	0	0	0	0	0	0	0	1	0	0	NA	15.3	45	5.02	12.7	1146.81	86.487	167	35.179	113	49	60	82	715	1371	0.56	0.014	1.13	274	560	2000	1.49701	1.75782	2.34811	1.68504
1	M	79	2	NA	NA	1	1	1	0	0	0	0	0	1	1	1	0	0	0	0	0	0	0	0	NA	11.1	32.9	4.1	14.4	1208.16	167.04	200	61.2	23	9	55	71	389	55	0.48	0.01	0.23	232.9	NA	252	NA	NA	NA	NA
1	F	61	3	NA	NA	0	1	0	0	0	1	0	0	1	0	1	0	0	0	0	0	0	0	0	NA	12.2	35	4.25	11.2	892.64	141.12	293	80.528	24	29	50	70	NA	NA	0.99	NA	0.537	134.2	82.08	NA	1.25256	1.03327	0.754719	0.955357
1	F	85	2	NA	NA	0	1	0	0	0	0	0	0	0	1	0	1	0	1	0	0	0	0	0	NA	13.5	41.6	5.1	9.96	819.708	133.464	202	35.9556	25	9	15	138	NA	281	NA	0.054	NA	139.8	NA	NA	NA	NA	NA	NA
1	F	78	3	1	NA	0	1	1	0	0	0	0	0	1	1	1	0	0	NA	1	1	1	0	0	35	11.5	33.4	3.99	4.63	320.859	110.194	162	28.1041	77	41	29	54	576	951	0.46	0.036	0.355	128.6	884.1	1404	1.58642	7.32253	2.57578	5.48596
1	M	73	2	NA	NA	0	1	1	0	0	0	0	0	0	0	1	0	1	1	0	0	1	0	0	NA	13.5	42.5	5.06	5.05	440.36	47.874	127	13.1805	129	211	222	87	NA	591	NA	1.14	NA	339.3	2077	NA	0.493701	1.59127	8.21016	1.75644
1	F	45	4	1	NA	1	1	1	0	0	0	0	0	1	1	0	0	0	1	0	0	1	0	0	45	13.3	40.6	4.76	14.1	1249.26	119.709	328	35.532	38	20	107	77	NA	87	NA	0.007	NA	346.5	79.72	NA	1.0122	0.61071	3.11145	0.706383
1	M	86	2	NA	NA	1	0	1	0	0	0	0	0	0	0	0	0	0	1	0	0	0	0	0	NA	13	40.4	5.23	10.2	797.64	116.28	96.6	101.286	18	8	39	84	NA	27	NA	0.078	NA	110	85.2	NA	0.937888	1.2545	0.836483	1.15686
1	M	80	2	NA	NA	0	1	1	0	0	0	0	0	1	1	1	0	0	1	0	0	0	0	0	NA	11.2	32.4	3.64	17.6	1594.56	98.384	388	62.304	51	52	30	103	NA	357	NA	0.076	NA	266.9	NA	NA	0.92268	1.4008	1.006	1.375
1	M	85	3	NA	NA	1	1	1	0	0	0	0	0	0	1	1	0	1	1	0	0	1	0	0	NA	13.5	39.8	4.91	9.45	842.94	45.6435	NA	51.3135	2305	412	15	100	NA	326	NA	0.231	NA	172.2	1104	NA	NA	1.19223	1.04298	1.15344
1	M	72	1	NA	NA	0	1	0	0	0	0	0	0	0	0	0	0	0	1	0	0	1	1	0	NA	13.5	39.2	4.35	13.2	1214.4	72.6	146	29.7	72	28	44	85	NA	172	NA	0.048	NA	247.1	143.9	NA	NA	NA	NA	NA
1	M	58	0	0	NA	0	1	1	0	0	0	0	0	1	1	1	1	1	1	0	0	1	0	0	NA	14.1	44.4	4.67	19.5	1836.9	43.29	250	62.985	50	64	309	128	NA	227	NA	0.021	NA	107.6	154.5	NA	0.872	0.980652	0.151325	0.94359
0	M	57	NA	NA	4	0	1	1	0	0	1	0	0	0	1	0	0	0	0	0	0	1	0	0	NA	15.8	47.2	5.6	9.94	841.918	66.598	343	72.3632	38	36	142	99	394	500	NA	0.005	NA	74.6	7.47	980.7	1.00583	1.0396	1.3367	1.07646
0	F	37	NA	NA	4	0	1	0	0	0	0	0	0	0	0	0	0	0	0	0	0	1	0	0	NA	14	42.7	5.23	4.01	332.83	47.719	181	18.9272	70	85	48	61	248	44	NA	0.003	0.063	134.3	NA	284.2	1.58564	1.81159	0.857396	1.69327
1	F	86	3	NA	NA	1	0	0	0	0	0	1	0	0	1	0	0	0	0	1	0	1	0	0	23.88	11	31.7	3.64	6.23	393.113	181.916	160	44.856	73	34	10	52	NA	147	NA	0.032	NA	31.7	NA	NA	1.125	2.11487	0.460768	1.49438
1	M	76	4	NA	NA	0	1	1	0	0	0	0	0	0	1	0	0	0	1	0	1	1	0	0	NA	15.3	47.2	5.64	20.3	1918.35	40.397	177	66.584	75	80	260	166	NA	136	49.13	0.148	1.5	142.8	103.3	1554	0.903955	0.920791	0.563739	0.906404
1	M	72	4	0	NA	0	1	0	0	0	0	0	0	0	0	0	1	0	1	1	0	0	0	0	NA	10.3	32.4	3.28	10.1	918.09	23.937	97.5	64.842	45	16	15	102	NA	185	8.3	0.023	NA	119.9	NA	NA	0.928205	0.816547	0.631313	0.813861
0	M	53	NA	NA	4	0	0	1	0	0	1	0	1	1	1	1	0	1	1	0	0	0	0	0	NA	11.7	33.7	3.94	4.77	312.912	129.267	129	30.6711	13	13	49	168	131	83	NA	0.089	0.129	23	70.33	402.7	1.2093	0.758648	1.08412	0.859539
1	F	58	25	1	NA	0	1	1	0	0	1	0	0	0	1	1	0	0	1	1	0	0	1	1	49.51	8.44	26	2.72	9.51	916.764	22.3485	235	10.7463	20	10	19	61	363	42	1.62	0.006	7.27	226.1	17.45	NA	1.7617	2.92878	10.9991	3.15457
0	M	45	NA	NA	33	1	0	1	0	0	0	0	0	0	0	0	0	0	0	0	0	1	0	0	22.83	15.2	46	5.08	8.81	671.322	162.104	249	45.4596	60	34	66	68	397	395	3.1	0.005	0.309	60.5	46.1	1322	1.36546	0.622472	1.00765	0.786606
0	M	24	NA	NA	9	0	1	1	0	0	0	0	0	0	0	1	0	0	0	0	0	1	0	0	29.29	13.6	40.1	4.37	4.5	211.05	185.85	156	41.535	36	25	77	64	NA	513	NA	0.007	NA	35	37.1	NA	2.08974	1.52901	1.04003	1.03778
0	M	49	NA	NA	7	1	1	0	0	0	1	0	0	0	0	0	0	0	1	0	0	1	0	0	NA	8.47	25.1	3.61	27.2	1493.28	979.2	481	214.608	74	36	72	77	1058	474	84.7	0.36	0.714	183.5	82.34	2000	1.26819	0.795872	0.514771	0.669118
1	M	30	6	5	NA	1	1	1	0	0	0	0	0	0	0	0	0	0	0	1	0	0	0	0	NA	16.1	48.8	5.91	5.66	452.234	74.146	230	34.9788	NA	38	58	42	NA	43	7.93	0.004	0.169	108.1	74.6	NA	1.04348	2.79377	1.44247	2.40283
0	M	54	NA	NA	21	0	1	0	0	0	0	0	0	1	0	0	0	0	NA	0	0	0	0	0	19.59	17.3	49.5	6.14	9.08	819.924	58.566	146	27.3308	41	15	28	97	NA	479	1.18	0.02	4.96	131.2	3094	NA	1.39041	0.63643	1.64728	0.780837
0	F	56	NA	NA	25	0	1	1	0	0	0	1	0	1	1	1	0	0	NA	0	0	0	0	0	24.44	8.18	25.9	2.79	10.3	797.22	154.5	349	70.555	12	6	22	67	NA	88	22.14	0.231	0.337	98.7	41.01	NA	0.412607	1.05167	0.25609	0.928155
0	M	48	NA	NA	11	0	1	0	0	0	1	0	0	1	1	0	0	0	NA	0	0	0	0	0	20.76	19	55.1	6.24	19.6	1577.8	270.48	248	95.06	42	21	25	189	NA	111	NA	0.044	NA	169.9	136.9	NA	1.64516	0.443737	0.624591	0.437755
0	M	72	NA	NA	15	0	1	1	0	0	0	0	0	0	1	1	0	0	1	0	0	1	0	0	24.91	15.4	45.1	4.63	15.4	773.08	714.56	170	28.952	128	228	268	130	476	NA	0.1	0.03	0.271	200.6	178.8	2000	1.21176	1.15719	0.68675	1.63636
1	M	35	12	12	NA	1	0	0	0	0	1	1	0	0	0	0	0	0	0	0	0	1	0	0	NA	12	35.8	4.16	3.29	225.036	91.133	134	11.186	51	39	234	150	NA	154	NA	0.007	NA	123.2	179	NA	1.5	2.28018	4.69484	2.03343
0	F	20	NA	NA	8	0	1	1	0	0	1	0	0	0	0	0	0	0	0	0	0	0	0	0	NA	14	39.7	4.5	3.58	260.982	80.55	84	12.1362	37	14	19	70	NA	124	0.33	0.003	0.078	39.1	12.9	735.6	2.63095	1.37176	1.6452	1.21508
0	F	69	NA	NA	6	0	0	0	0	0	1	0	0	1	0	0	0	0	NA	0	0	0	1	0	NA	16.7	51.9	6.03	13.9	1239.88	88.96	433	56.156	17	22	43	85	189	110	6.58	0.011	0.064	8.4	5.91	230	0.586605	0.270375	1.00007	0.414388
0	M	63	NA	NA	4	0	1	1	0	0	0	0	0	1	1	0	0	0	0	0	0	0	0	0	NA	12.3	37.7	4.39	7.86	646.878	71.9976	268	NA	30	52	52	82	NA	NA	NA	NA	NA	56.2	NA	NA	0.518657	0.637054	NA	0.956743
0	F	73	NA	NA	2	0	1	1	0	0	0	1	1	1	1	1	0	1	0	0	0	1	0	0	NA	10.4	32.2	3.93	6.27	539.847	54.7371	274	28.7793	25	20	140	77	231	170	0.5	0.021	0.274	64.5	50.44	158	1.05109	0.540968	0.76277	0.625199
1	F	82	4	2	NA	0	1	1	0	1	0	0	0	0	1	0	1	0	1	1	0	0	1	0	NA	11.2	34.2	3.55	10.4	750.88	183.04	301	99.944	29	12	12	47	NA	117	NA	0.979	NA	363.4	NA	NA	1.2093	2.1613	1.11014	1.76923
0	F	66	NA	NA	4	1	1	1	0	0	1	0	0	1	1	0	0	0	0	0	0	1	0	0	NA	12	35.6	4.11	4.25	290.7	98.6	158	32.47	59	32	90	71	NA	108	NA	0.006	NA	63.2	NA	NA	1.44304	1.6931	1.33179	1.44941
0	M	34	NA	NA	4	1	1	1	0	0	1	1	0	0	0	0	0	0	0	0	0	1	0	0	NA	13.8	40.3	4.2	11.6	827.08	247.08	228	77.372	124	72	76	54	NA	458	NA	0.003	NA	168.7	47.99	NA	1.50877	1.19379	1.32929	1.0431
1	M	83	4	NA	NA	0	1	1	0	0	0	0	0	0	1	1	0	0	1	0	0	1	1	0	29.4	10.3	28.3	3.6	10.5	913.5	40.95	289	84.84	34	14	130	78	NA	305	NA	0.042	NA	121.5	188.1	NA	1.58824	0.869732	0.890448	0.864762
0	M	60	NA	NA	4	1	1	0	0	0	1	0	0	0	1	1	0	0	0	0	0	0	0	0	31.14	13.7	40	4.56	10.6	892.52	98.156	235	64.342	39	50	47	50	NA	48	NA	0.019	NA	106.1	76.4	NA	1.20851	1.0787	0.748158	1.06604
1	F	80	3	NA	NA	0	1	0	0	0	0	0	0	1	1	1	0	0	1	0	0	1	1	0	NA	11.8	37.5	4.33	11	991.1	70.73	245	35.42	115	41	39	44	NA	187	NA	0.308	NA	154.4	37.33	NA	NA	NA	NA	NA
1	F	31	4	NA	NA	1	1	0	0	0	0	0	0	0	0	0	0	0	0	0	0	1	0	0	NA	11.3	34.2	4.14	15.3	1274.49	177.48	257	71.145	27	43	75	138	NA	58	NA	0.015	0.235	40.4	71.38	NA	0.929961	1.22564	0.529651	1.08497
1	M	44	3	3	NA	1	1	1	0	0	0	0	0	0	0	0	0	0	0	0	0	1	0	0	NA	15.9	47.8	5.27	14.4	1277.28	121.536	209	37.44	190	294	150	188	1044	235	1.01	0.009	0.189	173.3	338.9	1096	1	1.03239	2.08138	1.03472
0	M	51	NA	NA	4	0	1	1	0	0	0	0	1	1	1	1	0	0	NA	0	0	0	0	0	NA	12.5	35.9	3.85	5.03	320.411	118.708	241	48.5898	15	16	18	74	NA	37	NA	0.006	NA	31.6	1.5	NA	1.22407	2.13296	1.25715	1.71769
1	M	68	4	NA	NA	0	1	0	0	0	1	0	0	0	0	1	0	1	1	1	0	1	0	0	NA	12.7	41.2	5.02	11.4	1027.14	68.856	150	41.952	60	29	63	71	926	940	3.45	0.149	1.08	97.9	202.6	9308	1.08	2.49131	1.23641	2.33333
1	M	67	0	NA	NA	0	1	0	0	0	0	0	0	1	1	1	0	0	1	0	0	0	0	0	NA	9.37	28.5	2.93	18.5	1770.45	29.785	146	37.555	25	39	160	82	NA	52	NA	0.129	NA	147.5	33.97	NA	NA	NA	NA	NA
1	M	85	1	NA	NA	1	1	0	0	0	0	0	0	1	1	0	0	0	0	0	0	1	0	0	NA	15.2	44.6	4.87	6.86	583.1	62.1516	217	37.8672	74	59	81	58	NA	987	NA	0.022	NA	65.4	49.67	NA	NA	NA	NA	NA
1	F	82	0	0	NA	0	1	0	0	0	0	0	0	1	1	0	0	0	1	0	0	0	0	0	NA	13.9	41.9	4.79	10.7	808.92	221.49	290	34.561	45	18	32	68	NA	209	NA	0.181	NA	158.7	738.1	NA	NA	NA	NA	NA
1	M	78	1	1	NA	0	1	0	0	0	0	0	0	1	1	1	1	0	1	1	0	0	0	0	NA	9.94	31.4	4.14	8.86	678.676	135.558	431	69.108	47	18	15	76	NA	132	NA	0.017	NA	203.1	67.12	NA	0.234339	1.21558	0.819088	1.06659
1	F	72	0	0	NA	0	1	1	0	0	0	0	0	0	1	1	0	0	1	0	0	1	0	0	NA	11.7	35.7	4.04	18.2	1539.72	158.158	215	110.656	171	76	117	226	NA	618	NA	0.238	NA	75.1	NA	NA	1.18605	1.21666	0.53585	1.1044
1	M	81	0	NA	NA	0	1	1	0	0	0	0	0	0	1	0	0	0	1	0	0	1	0	0	NA	12.3	33.9	3.11	6.38	550.594	68.904	164	15.7586	244	141	60	99	NA	672	NA	0.181	NA	286.3	187	NA	NA	NA	NA	NA
1	F	87	1	NA	NA	0	1	0	0	0	0	0	0	1	1	0	0	0	0	0	0	0	0	0	NA	12.5	37.9	4.89	13.9	1189.84	106.891	194	89.099	31	22	42	93	NA	200	NA	0.033	NA	184.7	48.52	NA	NA	NA	NA	NA
1	M	48	1	0	NA	NA	NA	NA	NA	NA	NA	NA	NA	NA	NA	NA	NA	NA	NA	0	0	1	0	0	NA	14.1	44	4.98	28.3	2530.02	186.214	463	104.993	147	75	53	87	NA	343	NA	0.276	NA	119.6	NA	NA	0.485961	0.683757	0.88143	0.678445
1	F	60	1	0	NA	0	1	0	0	0	0	0	0	NA	NA	NA	NA	NA	0	1	1	1	0	0	NA	14.7	42.2	4.92	9.08	842.624	48.4872	117	13.4384	28	26	61	129	NA	83	8.11	0.026	NA	261	109.2	NA	0.948718	1.76054	2.56749	1.7511
1	M	43	1	1	NA	NA	NA	NA	NA	NA	NA	NA	NA	1	0	0	0	0	NA	1	0	1	0	1	NA	18.2	57.2	6.46	12.4	1014.32	143.84	314	77.872	81	136	620	155	NA	148	NA	0.01	NA	45.6	30.5	NA	1.0828	1.71984	0.393184	1.52419
[truncated: 17 more columns]
